# Supplementary material for: Happy without money: Minimally monetized societies can exhibit high subjective well-being
Source: PLoS One. 2021 Jan 13;16(1):e0244569. doi: 10.1371/journal.pone.0244569 (PMC7806144; doi:10.1371/journal.pone.0244569)
Supplement: S1 Data — This file contains the raw data collected for SWL and for the calculation of affect balance, local income, and index of monetization, along with the date, location and site for each respondent. Yes (1) or no (0) responses to affect questions about the day before were used to calculate the “affect recall index” (using all positive and negative emotions asked to participants), affect balance, positive affect and negative affect. (XLSX) [file pone.0244569.s007.xlsx]

## Sheet: Sheet1
Participant number	Country	Location	Site	Date	SWL	enjoyment	something interesting	smile or laugh	treated with respect	more days like yesterday	healthy	happiness	anger	sadness	stress	worry	Affectrecallind	affectbal	positiveAf	negativeAf	civil status	children in HH	income bracket	income conversion in euro	percent of fish sold outside community	percent of food from store
1	Solomons	Bulelavata	Roviana	2018-04-12	6	1	1	1	1	1	1	1	0	0	0	0	1	1	1	0	single	0	2	127	0	25
2	Solomons	Baraulu	Roviana	2018-04-12	8	0	1	0	0	0	1	0	0	0	1	1	-0.214286	-0.333333	0	0.333333	widow	4	1	25	0	50
3	Solomons	Bulelavata	Roviana	2018-04-13	5	1	1	1	1	1	1	1	0	1	0	0	0.75	0.666667	1	0.333333	married	0	2	127	25	50
4	Solomons	Baraulu	Roviana	2018-04-12	10	1	1	1	1	1	1	1	0	0	0	0	1	1	1	0	widow	2	1	25	25	25
5	Solomons	Bulelavata	Roviana	2018-04-12	10	1	0	0	1	1	1	1	0	0	1	0	0.464286	0.666667	0.666667	0	married	2	2	127	50	50
6	Solomons	Baraulu	Roviana	2018-04-14	6	1	1	1	1	1	1	1	1	1	0	1	0.25	0	1	1	married	5	2	127	75	50
7	Solomons	Bulelavata	Roviana	2018-04-12	5	1	0	1	1	0	1	1	0	0	0	0	0.714286	1	1	0	married	2	2	127	25	25
8	Solomons	Bulelavata	Roviana	2018-04-15	10	1	1	1	1	1	1	1	1	0	0	0	0.75	0.666667	1	0.333333	married	0	1	25	50	25
9	Solomons	Bulelavata	Roviana	2018-04-12	8	1	1	1	0	1	0	1	0	0	0	0	0.714286	1	1	0	widow	3	2	127	0	50
10	Solomons	Bulelavata	Roviana	2018-04-12	10	1	1	1	1	1	1	0	1	0	1	1	0.107143	0	0.666667	0.666667	married	3	1	25	50	50
11	Solomons	Baraulu	Roviana	2018-04-14	5	1	0	1	1	1	1	1	0	0	1	0	0.607143	1	1	0	widow	1	NA		25	25
12	Solomons	Baraulu	Roviana	2018-04-12	10	1	0	1	1	0	1	1	1	0	0	0	0.464286	0.666667	1	0.333333	widow	2	1	25	50	25
13	Solomons	Bulelavata	Roviana	2018-04-13	9	0	1	1	1	1	1	1	0	0	0	0	0.857143	0.666667	0.666667	0	civil partnership	2	1	25	25	25
14	Solomons	Baraulu	Roviana	2018-04-14	10	1	1	0	1	0	1	1	1	1	1	1	-0.285714	-0.333333	0.666667	1	married	3	1	25	50	50
15	Solomons	Bulelavata	Roviana	2018-04-15	NA	0	1	0	1	0	0	1	1	1	1	0	-0.321429	-0.333333	0.333333	0.666667	divorced	3	2	127	25	25
16	Solomons	Bulelavata	Roviana	2018-04-12	7	0	1	1	1	1	1	1	1	0	1	1	0.107143	0	0.666667	0.666667	married	1	1	25	25	50
17	Solomons	Bulelavata	Roviana	2018-04-15	NA	1	1	1	1	1	1	1	0	0	1	0	0.75	1	1	0	single	0	1	25	25	50
18	Solomons	Baraulu	Roviana	2018-04-15	9	1	1	1	1	1	1	1	0	0	0	0	1	1	1	0	married	3	2	127	25	25
19	Solomons	Bulelavata	Roviana	2018-04-13	10	1	0	1	NA	1	1	1	1	1	0	0	0.333333	0.333333	1	0.666667	widow	4	2	127	50	25
20	Solomons	Baraulu	Roviana	2018-04-12	10	1	1	1	1	1	1	1	0	0	0	1	0.75	0.666667	1	0.333333	married	3	1	25	25	50
21	Solomons	Bulelavata	Roviana	2018-04-13	8	1	1	1	1	1	1	1	0	1	1	1	0.25	0.333333	1	0.666667	married	2	2	127	50	50
22	Solomons	Baraulu	Roviana	2018-04-14	10	1	0	1	1	1	1	1	0	0	0	0	0.857143	1	1	0	NA	2	1	25	25	50
23	Solomons	Bulelavata	Roviana	2018-04-13	10	1	1	1	1	1	0	1	0	0	0	0	0.857143	1	1	0	married	1	1	25	25	25
24	Solomons	Bulelavata	Roviana	2018-04-13	8	1	1	1	1	1	1	1	0	1	0	0	0.75	0.666667	1	0.333333	married	2	2	127	50	25
25	Solomons	Bulelavata	Roviana	2018-04-13	5	1	1	1	1	1	1	1	0	1	NA	1	0.333333	0.333333	1	0.666667	married	2	1	25	50	25
26	Solomons	Bulelavata	Roviana	2018-04-13	10	1	1	1	1	1	1	1	0	0	1	0	0.75	1	1	0	civil partnership	0	2	127	0	25
27	Solomons	Bulelavata	Roviana	2018-04-13	9	NA	NA	NA	NA	NA	NA	NA	NA	NA	NA	NA	NA	NA	NA	NA	single	0	1	25	25	25
28	Solomons	Bulelavata	Roviana	2018-04-13	10	1	1	1	1	1	1	1	0	0	0	0	1	1	1	0	married	NA	2	127	25	25
29	Solomons	Bulelavata	Roviana	2018-04-13	10	1	0	1	0	1	1	1	0	0	0	0	0.714286	1	1	0	single	0	1	25	50	50
30	Solomons	Baraulu	Roviana	2018-04-13	10	1	1	1	1	0	1	1	0	1	1	1	0.107143	0.333333	1	0.666667	widow	3	2	127	25	50
31	Solomons	Baraulu	Roviana	2018-04-13	7	1	1	1	1	1	1	1	1	1	0	1	0.25	0	1	1	married	1	2	127	75	25
32	Solomons	Baraulu	Roviana	2018-04-13	10	1	1	0	0	1	1	1	0	0	1	0	0.464286	0.666667	0.666667	0	single	0	2	127	50	50
33	Solomons	Baraulu	Roviana	2018-04-19	8	1	0	1	0	0	1	1	1	0	0	0	0.321429	0.666667	1	0.333333	married	3	NA		25	25
34	Solomons	Bulelavata	Roviana	2018-04-15	5	1	1	NA	1	1	1	1	1	0	1	0	0.5	0.666667	1	0.333333	married	4	1	25	50	25
35	Solomons	Bulelavata	Roviana	2018-04-13	10	1	1	1	1	1	1	1	0	1	1	1	0.25	0.333333	1	0.666667	married	0	1	25	50	25
36	Solomons	Bulelavata	Roviana	2018-04-13	5	1	1	0	1	0	0	1	1	1	1	1	-0.428571	-0.333333	0.666667	1	single	0	1	25	0	0
37	Solomons	Baraulu	Roviana	2018-04-15	10	1	1	1	0	0	1	0	1	0	0	0	0.321429	0.333333	0.666667	0.333333	civil partnership	2	1	25	25	25
38	Solomons	Baraulu	Roviana	2018-04-14	5	1	1	1	1	1	1	1	0	0	1	0	0.75	1	1	0	married	2	1	25	50	25
39	Solomons	Baraulu	Roviana	2018-04-14	5	1	1	1	1	1	1	1	0	0	0	0	1	1	1	0	married	3	3	304	50	25
40	Solomons	Baraulu	Roviana	2018-04-14	5	0	0	0	0	0	0	0	0	1	1	1	-0.75	-0.666667	0	0.666667	married	7	3	304	100	75
41	Solomons	Baraulu	Roviana	2018-04-14	4	1	1	1	1	1	1	1	0	0	0	0	1	1	1	0	married	1	2	127	75	50
42	Solomons	Baraulu	Roviana	2018-04-14	10	1	0	1	1	1	1	1	0	0	0	0	0.857143	1	1	0	single	1	1	25	25	50
43	Solomons	Baraulu	Roviana	2018-04-15	10	1	1	1	1	1	1	1	0	0	0	0	1	1	1	0	married	4	2	127	50	50
44	Solomons	Baraulu	Roviana	2018-04-14	5	1	1	1	1	1	0	1	0	0	0	0	0.857143	1	1	0	married	0	2	127	50	25
45	Solomons	Baraulu	Roviana	2018-04-14	8	1	1	0	1	1	1	1	0	0	0	0	0.857143	0.666667	0.666667	0	married	1	2	127	75	50
46	Solomons	Baraulu	Roviana	2018-04-14	9	0	1	1	1	1	1	0	0	0	0	0	0.714286	0.333333	0.333333	0	civil partnership	1	2	127	25	50
47	Solomons	Baraulu	Roviana	2018-04-14	10	1	0	1	1	1	1	1	0	0	1	0	0.607143	1	1	0	married	2	2	127	50	25
48	Solomons	Baraulu	Roviana	2018-04-14	NA	1	1	0	1	0	1	1	0	1	1	1	-0.0357143	0	0.666667	0.666667	married	2	1	25	50	50
49	Solomons	Baraulu	Roviana	2018-04-18	9	1	1	1	1	1	1	1	0	0	1	0	0.75	1	1	0	married	5	NA		50	75
50	Solomons	Baraulu	Roviana	2018-04-14	10	1	1	1	1	1	1	1	0	1	1	0	0.5	0.666667	1	0.333333	married	NA	1	25	25	25
51	Solomons	Baraulu	Roviana	2018-04-18	8	1	1	1	1	1	1	1	1	0	0	0	0.75	0.666667	1	0.333333	married	1	2	127	75	25
52	Solomons	Baraulu	Roviana	NA	10	1	1	1	1	1	1	1	1	0	0	0	0.75	0.666667	1	0.333333	widow	3	1	25	25	50
53	Solomons	Baraulu	Roviana	2018-04-17	NA	0	1	1	1	1	0	0	1	1	1	0	-0.178571	-0.333333	0.333333	0.666667	divorced	1	2	127	25	50
54	Solomons	Baraulu	Roviana	2018-04-18	5	1	1	1	1	1	1	1	0	0	1	1	0.5	0.666667	1	0.333333	married	1	1	25	50	50
55	Solomons	Baraulu	Roviana	2018-04-18	NA	0	1	1	1	1	1	0	0	0	0	0	0.714286	0.333333	0.333333	0	married	1	2	127	50	25
56	Solomons	Baraulu	Roviana	2018-04-18	5	1	1	1	1	1	1	1	0	0	0	0	1	1	1	0	married	2	2	127	100	75
57	Solomons	Baraulu	Roviana	2018-04-20	10	1	0	1	1	1	1	1	0	0	0	0	0.857143	1	1	0	married	5	2	127	25	25
58	Solomons	Baraulu	Roviana	2018-04-21	8	0	0	0	1	0	0	0	1	0	1	1	-0.607143	-0.666667	0	0.666667	married	3	1	25	75	50
59	Solomons	Baraulu	Roviana	2018-04-21	5	1	1	1	1	1	1	1	0	0	0	0	1	1	1	0	civil partnership	0	2	127	50	25
60	Solomons	Baraulu	Roviana	2018-04-23	8	1	1	0	1	0	1	1	0	0	1	0	0.464286	0.666667	0.666667	0	married	5	2	127	50	50
61	Solomons	Baraulu	Roviana	2018-04-23	9	1	1	1	1	1	1	1	0	0	0	0	1	1	1	0	married	3	1	25	75	75
62	Solomons	Baraulu	Roviana	2018-04-23	5	1	1	0	1	0	0	1	1	0	0	0	0.321429	0.333333	0.666667	0.333333	married	4	1	25	50	25
63	Solomons	Baraulu	Roviana	2018-04-23	10	1	1	1	1	1	1	1	0	0	1	1	0.5	0.666667	1	0.333333	married	1	1	25	50	25
64	Solomons	Baraulu	Roviana	2018-04-23	5	1	0	1	1	1	1	1	0	0	0	0	0.857143	1	1	0	married	4	2	127	75	50
65	Solomons	Hapai	Roviana	2018-04-18	7	1	1	1	1	1	0	1	1	0	1	0	0.357143	0.666667	1	0.333333	civil partnership	5	2	127	75	50
66	Solomons	Hapai	Roviana	2018-04-18	9	1	1	1	1	1	1	1	0	0	0	0	1	1	1	0	single	0	1	25	50	25
67	Solomons	Hapai	Roviana	2018-04-16	6	1	1	1	1	1	1	1	0	0	1	0	0.75	1	1	0	married	2	1	25	25	25
68	Solomons	Hapai	Roviana	2018-04-18	5	1	1	1	1	1	1	1	0	0	0	0	1	1	1	0	married	4	1	25	25	25
69	Solomons	Hapai	Roviana	2018-04-18	5	1	1	1	1	1	1	1	0	1	0	0	0.75	0.666667	1	0.333333	married	4	2	127	25	25
70	Solomons	Hapai	Roviana	2018-04-18	8	1	1	1	1	1	1	1	1	0	1	0	0.5	0.666667	1	0.333333	married	4	1	25	50	25
71	Solomons	Hapai	Roviana	2018-04-16	3	1	1	1	1	1	1	1	0	0	0	1	0.75	0.666667	1	0.333333	married	4	1	25	100	25
72	Solomons	Hapai	Roviana	2018-04-18	9	1	1	1	1	1	1	1	0	0	0	0	1	1	1	0	married	4	NA		50	50
73	Solomons	Hapai	Roviana	2018-04-18	7	1	1	1	1	1	1	1	0	0	0	0	1	1	1	0	married	0	NA		75	50
74	Solomons	Hapai	Roviana	2018-04-16	10	1	1	1	1	1	1	1	0	0	0	0	1	1	1	0	married	1	1	25	25	75
75	Solomons	Hapai	Roviana	2018-04-17	10	1	1	1	1	1	0	1	1	1	1	1	-0.142857	0	1	1	married	4	1	25	100	75
76	Solomons	Hapai	Roviana	2018-04-17	10	1	1	1	1	1	0	1	0	0	0	0	0.857143	1	1	0	married	3	2	127	100	25
77	Solomons	Hapai	Roviana	2018-04-17	10	1	1	1	1	1	1	1	0	0	1	1	0.5	0.666667	1	0.333333	married	1	3	304	75	25
78	Solomons	Hapai	Roviana	2018-04-16	10	1	1	1	1	1	1	1	0	0	1	1	0.5	0.666667	1	0.333333	married	1	1	25	50	25
79	Solomons	Hapai	Roviana	2018-04-16	10	1	1	1	1	1	1	1	0	0	0	0	1	1	1	0	married	2	3	304	75	75
80	Solomons	Hapai	Roviana	2018-04-17	5	1	1	1	1	1	1	1	1	0	0	0	0.75	0.666667	1	0.333333	married	5	1	25	75	50
81	Solomons	Hapai	Roviana	2018-04-17	10	1	0	1	0	1	0	1	0	0	1	0	0.321429	1	1	0	widow	NA	1	25	0	50
82	Solomons	Hapai	Roviana	2018-04-18	9	1	1	1	1	1	1	1	0	0	0	0	1	1	1	0	married	0	1	25	25	25
83	Solomons	Hapai	Roviana	2018-04-18	8	1	1	1	1	1	1	1	0	0	0	0	1	1	1	0	married	2	1	25	75	50
84	Solomons	Hapai	Roviana	2018-04-18	7	1	1	1	1	1	0	1	0	0	0	0	0.857143	1	1	0	married	5	1	25	25	25
85	Solomons	Hapai	Roviana	2018-04-18	7	1	0	1	1	1	1	1	0	0	1	0	0.607143	1	1	0	married	1	3	304	75	50
86	Solomons	Hapai	Roviana	2018-04-17	10	1	1	1	1	1	1	1	0	0	1	1	0.5	0.666667	1	0.333333	married	4	1	25	50	50
87	Solomons	Hapai	Roviana	2018-04-17	10	1	1	1	1	1	0	1	0	0	0	0	0.857143	1	1	0	married	0	1	25	0	50
88	Solomons	Hapai	Roviana	2018-04-18	5	1	1	1	1	1	1	1	0	1	0	1	0.5	0.333333	1	0.666667	widow	NA	1	25	25	50
89	Solomons	Hapai	Roviana	2018-04-18	9	1	1	1	1	1	1	1	0	0	0	0	1	1	1	0	married	4	2	127	75	50
90	Solomons	Hapai	Roviana	2018-04-19	6	0	1	1	1	0	1	0	1	1	1	1	-0.428571	-0.666667	0.333333	1	married	3	1	25	50	25
91	Solomons	Hapai	Roviana	2018-04-19	10	1	1	1	1	1	1	1	0	0	0	0	1	1	1	0	married	5	3	304	75	50
92	Solomons	Hapai	Roviana	2018-04-19	7	0	1	1	1	1	1	1	1	0	1	0	0.357143	0.333333	0.666667	0.333333	married	2	1	25	25	50
93	Solomons	Hapai	Roviana	2018-04-20	10	1	1	1	1	1	0	0	1	0	1	0	0.214286	0.333333	0.666667	0.333333	married	4	1	25	25	50
94	Solomons	Hapai	Roviana	2018-04-21	10	1	1	1	1	1	1	1	0	0	1	0	0.75	1	1	0	married	0	1	25	75	50
95	Solomons	Hapai	Roviana	2018-04-21	5	1	1	1	1	0	1	1	0	0	1	0	0.607143	1	1	0	married	4	1	25	100	50
96	Solomons	Hapai	Roviana	2018-04-21	7	1	1	1	1	1	1	1	0	0	1	0	0.75	1	1	0	single	0	1	25	25	75
97	Solomons	Hapai	Roviana	2018-04-21	10	1	1	1	1	1	1	1	1	0	0	0	0.75	0.666667	1	0.333333	single	0	2	127	75	50
98	Solomons	Hapai	Roviana	2018-04-21	10	1	1	1	1	1	1	1	0	0	0	0	1	1	1	0	single	0	1	25	50	50
99	Solomons	Hapai	Roviana	2018-04-21	10	1	1	1	1	1	1	1	0	0	1	0	0.75	1	1	0	single	0	1	25	50	50
100	Solomons	Olive	Roviana	2018-04-19	5	1	1	NA	1	0	1	1	0	0	1	0	0.583333	1	1	0	married	2	1	25	50	25
101	Solomons	Olive	Roviana	2018-04-19	8	1	1	1	1	1	1	1	0	0	0	0	1	1	1	0	married	3	NA		50	25
102	Solomons	Olive	Roviana	2018-04-19	6	1	1	1	1	1	0	0	0	0	0	0	0.714286	0.666667	0.666667	0	married	2	1	25	50	50
103	Solomons	Olive	Roviana	2018-04-19	9	1	1	1	0	1	1	1	0	0	0	0	0.857143	1	1	0	married	4	NA		50	25
104	Solomons	Olive	Roviana	2018-04-17	7	1	1	1	1	1	1	1	0	0	0	0	1	1	1	0	married	4	1	25	25	50
105	Solomons	Olive	Roviana	2018-04-16	5	1	NA	0	1	0	1	0	0	0	0	0	0.5	0.333333	0.333333	0	married	0	1	25	25	25
106	Solomons	Olive	Roviana	2018-04-17	NA	1	0	1	1	1	1	1	0	0	0	1	0.607143	0.666667	1	0.333333	single	0	1	25	25	50
107	Solomons	Olive	Roviana	2018-04-17	10	1	1	1	1	1	1	1	0	0	0	0	1	1	1	0	civil partnership	3	4	710	100	50
108	Solomons	Olive	Roviana	2018-04-17	10	1	1	1	1	1	1	1	0	0	0	0	1	1	1	0	married	4	3	304	25	25
109	Solomons	Olive	Roviana	2018-04-16	10	1	1	1	1	1	1	1	0	0	0	0	1	1	1	0	widow	4	1	25	25	50
110	Solomons	Olive	Roviana	2018-04-16	5	1	1	1	1	1	1	1	0	0	1	0	0.75	1	1	0	married	3	1	25	25	25
111	Solomons	Olive	Roviana	2018-04-19	7	1	0	1	1	1	1	1	0	0	0	0	0.857143	1	1	0	married	3	2	127	50	25
112	Solomons	Olive	Roviana	2018-04-16	10	1	0	1	1	1	1	1	0	1	1	0	0.357143	0.666667	1	0.333333	married	7	3	304	25	75
113	Solomons	Olive	Roviana	2018-04-16	7	1	1	1	1	1	1	1	0	0	1	0	0.75	1	1	0	married	0	NA		25	25
114	Solomons	Olive	Roviana	2018-04-16	10	1	1	0	1	1	1	1	0	0	0	0	0.857143	0.666667	0.666667	0	married	1	2	127	25	50
115	Solomons	Olive	Roviana	2018-04-19	10	1	1	1	1	1	1	1	0	0	0	0	1	1	1	0	married	1	1	25	50	50
116	Solomons	Olive	Roviana	2018-04-19	10	0	1	0	0	0	1	0	1	0	0	0	0.0357143	-0.333333	0	0.333333	single	1	2	127	50	75
117	Solomons	Olive	Roviana	2018-04-19	5	1	0	1	1	1	1	1	0	0	0	0	0.857143	1	1	0	married	2	1	25	50	50
118	Solomons	Olive	Roviana	2018-04-19	10	1	0	1	1	1	1	1	0	0	0	0	0.857143	1	1	0	single	0	1	25	100	25
119	Solomons	Olive	Roviana	2018-04-19	5	1	1	1	1	1	1	1	0	0	0	0	1	1	1	0	widow	3	1	25	25	25
120	Solomons	Olive	Roviana	2018-04-19	5	1	1	1	1	1	1	1	0	0	0	0	1	1	1	0	married	1	1	25	25	50
121	Solomons	Babanga	Gizo	2018-04-30	8	1	1	0	1	1	1	0	1	0	0	1	0.214286	-0.333333	0.333333	0.666667	married	3	2	127	75	50
122	Solomons	Babanga	Gizo	2018-04-30	10	0	0	0	1	1	1	1	0	0	0	1	0.321429	0	0.333333	0.333333	married	8	1	25	75	0
123	Solomons	Babanga	Gizo	2018-04-30	5	1	1	1	1	1	1	1	0	0	0	0	1	1	1	0	married	4	2	127	NA	50
124	Solomons	Babanga	Gizo	2018-04-30	5	1	1	1	1	1	1	1	0	0	0	0	1	1	1	0	married	3	1	25	25	75
125	Solomons	Babanga	Gizo	2018-04-30	7	0	1	1	1	1	1	1	1	0	0	0	0.607143	0.333333	0.666667	0.333333	married	3	NA		75	50
126	Solomons	Babanga	Gizo	2018-04-30	3	0	1	1	0	1	1	1	0	1	0	0	0.464286	0.333333	0.666667	0.333333	married	0	NA		50	50
127	Solomons	Babanga	Gizo	2018-05-09	6	1	1	1	1	0	1	0	0	0	0	0	0.714286	0.666667	0.666667	0	married	4	2	127	75	50
128	Solomons	Babanga	Gizo	2018-04-30	6	1	1	1	1	1	1	1	0	0	0	0	1	1	1	0	married	4	1	25	50	50
129	Solomons	Babanga	Gizo	2018-04-30	8	1	1	1	1	1	1	1	0	0	0	0	1	1	1	0	married	3	1	25	75	50
130	Solomons	Babanga	Gizo	2018-04-30	9	0	1	0	0	1	1	1	0	0	0	0	0.571429	0.333333	0.333333	0	married	1	2	127	75	50
131	Solomons	Babanga	Gizo	2018-04-30	10	1	1	1	1	1	1	1	0	1	0	0	0.75	0.666667	1	0.333333	married	5	1	25	50	25
132	Solomons	Babanga	Gizo	2018-04-30	7	1	1	1	1	1	1	1	1	0	0	0	0.75	0.666667	1	0.333333	married	0	1	25	75	75
133	Solomons	Babanga	Gizo	2018-04-30	10	1	1	1	1	1	1	1	0	0	0	0	1	1	1	0	married	2	2	127	0	50
134	Solomons	Babanga	Gizo	2018-04-30	5	1	1	1	1	1	1	0	0	1	1	1	0.107143	0	0.666667	0.666667	married	2	2	127	50	50
135	Solomons	Babanga	Gizo	2018-04-30	0	1	0	1	1	0	1	1	1	1	0	0	0.214286	0.333333	1	0.666667	married	1	2	127	0	100
136	Solomons	Babanga	Gizo	2018-04-30	10	1	1	1	1	1	1	1	0	0	0	0	1	1	1	0	married	4	2	127	100	50
137	Solomons	Babanga	Gizo	2018-04-30	0	1	0	1	1	1	1	1	1	0	1	0	0.357143	0.666667	1	0.333333	married	4	1	25	50	50
138	Solomons	Babanga	Gizo	2018-05-01	10	1	1	1	1	1	1	1	0	0	0	0	1	1	1	0	married	4	1	25	50	50
139	Solomons	Babanga	Gizo	2018-05-01	10	1	1	1	1	1	1	1	0	0	0	0	1	1	1	0	married	4	2	127	50	50
140	Solomons	Babanga	Gizo	2018-05-01	10	1	1	1	1	1	1	1	0	0	0	0	1	1	1	0	married	7	3	304	100	50
141	Solomons	Babanga	Gizo	2018-05-01	10	1	1	1	1	1	1	1	0	0	1	0	0.75	1	1	0	married	5	2	127	50	NA
142	Solomons	Babanga	Gizo	2018-05-01	10	0	1	1	1	1	1	1	0	0	0	0	0.857143	0.666667	0.666667	0	married	5	1	25	50	50
143	Solomons	Babanga	Gizo	2018-04-30	10	1	0	1	1	1	1	1	1	0	0	0	0.607143	0.666667	1	0.333333	married	2	2	127	NA	50
144	Solomons	Babanga	Gizo	2018-05-01	7	1	1	1	1	1	1	1	0	0	1	0	0.75	1	1	0	married	1	3	304	25	50
145	Solomons	Babanga	Gizo	2018-05-01	6	1	0	1	1	1	1	1	0	1	0	0	0.607143	0.666667	1	0.333333	married	2	NA		50	25
146	Solomons	Babanga	Gizo	2018-05-01	7	1	1	1	0	1	1	1	1	0	1	1	0.107143	0.333333	1	0.666667	married	4	NA		50	NA
147	Solomons	Babanga	Gizo	2018-05-01	9	0	1	1	1	0	1	1	1	1	1	0	-0.0357143	0	0.666667	0.666667	married	9	1	25	50	25
148	Solomons	Babanga	Gizo	2018-05-01	8	1	1	1	0	0	NA	1	0	0	0	1	0.416667	0.666667	1	0.333333	married	5	NA		50	75
149	Solomons	Babanga	Gizo	2018-05-04	10	1	1	1	0	1	1	0	0	0	1	0	0.464286	0.666667	0.666667	0	married	6	3	304	100	50
150	Solomons	Babanga	Gizo	2018-05-04	10	1	1	1	1	1	1	1	0	0	0	0	1	1	1	0	married	4	2	127	75	50
151	Solomons	Babanga	Gizo	2018-05-04	10	0	0	1	0	0	1	1	1	0	0	0	0.178571	0.333333	0.666667	0.333333	married	6	NA		75	75
152	Solomons	Babanga	Gizo	2018-05-04	7	0	0	1	1	0	0	1	0	0	1	1	-0.0714286	0.333333	0.666667	0.333333	married	2	2	127	50	75
153	Solomons	Babanga	Gizo	2018-05-04	10	1	0	NA	1	0	1	1	0	0	0	0	0.666667	1	1	0	single	0	2	127	90	25
154	Solomons	Babanga	Gizo	2018-05-04	6	1	1	1	1	1	1	1	0	0	0	0	1	1	1	0	married	2	3	304	50	50
155	Solomons	Babanga	Gizo	2018-05-04	8	0	1	1	1	1	1	1	0	0	0	0	0.857143	0.666667	0.666667	0	married	2	2	127	50	50
156	Solomons	Babanga	Gizo	2018-05-04	9	0	0	1	1	1	1	1	0	0	0	0	0.714286	0.666667	0.666667	0	civil partnership	3	NA		50	75
157	Solomons	Babanga	Gizo	2018-05-04	8	1	0	1	1	1	1	0	0	0	0	1	0.464286	0.333333	0.666667	0.333333	married	6	2	127	50	50
158	Solomons	Babanga	Gizo	2018-05-04	8	1	1	1	1	1	1	1	0	0	0	0	1	1	1	0	married	10	3	304	50	75
159	Solomons	Babanga	Gizo	2018-05-04	10	1	1	1	1	1	1	1	0	0	0	0	1	1	1	0	married	6	NA		75	100
160	Solomons	Babanga	Gizo	2018-05-09	10	1	0	1	1	1	1	1	0	0	0	0	0.857143	1	1	0	civil partnership	0	NA		75	75
161	Solomons	Babanga	Gizo	2018-05-08	10	1	1	1	1	1	1	1	0	1	0	0	0.75	0.666667	1	0.333333	married	4	2	127	75	75
162	Solomons	Babanga	Gizo	2018-05-09	10	1	1	1	1	1	1	1	0	0	1	0	0.75	1	1	0	married	5	3	304	75	75
163	Solomons	Babanga	Gizo	2018-05-09	6	1	1	1	1	1	0	1	0	0	0	0	0.857143	1	1	0	single	0	2	127	75	50
164	Solomons	Babanga	Gizo	2018-05-09	9	1	1	1	1	1	1	1	0	0	1	0	0.75	1	1	0	married	4	2	127	75	75
165	Solomons	Nusa Baruku	Gizo	2018-05-02	10	1	1	1	1	1	1	1	0	0	0	0	1	1	1	0	married	4	3	304	50	50
166	Solomons	Nusa Baruku	Gizo	2018-05-02	10	1	1	1	1	1	1	1	0	0	0	0	1	1	1	0	divorced	1	2	127	100	50
167	Solomons	Nusa Baruku	Gizo	2018-05-02	10	1	1	1	1	1	1	1	0	0	0	0	1	1	1	0	married	3	2	127	50	50
168	Solomons	Nusa Baruku	Gizo	2018-05-02	10	1	1	1	1	1	1	1	0	0	0	0	1	1	1	0	divorced	2	2	127	50	25
169	Solomons	Nusa Baruku	Gizo	2018-05-02	7	0	1	1	1	1	1	0	1	1	0	1	-0.0357143	-0.666667	0.333333	1	divorced	2	3	304	100	25
170	Solomons	Nusa Baruku	Gizo	2018-05-02	9	1	0	1	1	1	1	1	0	1	0	0	0.607143	0.666667	1	0.333333	married	4	2	127	75	25
171	Solomons	Nusa Baruku	Gizo	2018-05-02	7	1	0	1	1	1	1	1	0	0	0	0	0.857143	1	1	0	married	4	1	25	100	25
172	Solomons	Nusa Baruku	Gizo	2018-05-02	8	1	1	1	1	1	1	1	0	0	0	0	1	1	1	0	married	3	2	127	75	50
173	Solomons	Nusa Baruku	Gizo	2018-05-02	8	1	1	1	1	1	1	1	0	0	0	0	1	1	1	0	married	3	2	127	75	50
174	Solomons	Nusa Baruku	Gizo	2018-05-02	6	1	0	1	1	1	1	1	0	1	1	0	0.357143	0.666667	1	0.333333	married	3	3	304	75	50
175	Solomons	Nusa Baruku	Gizo	2018-05-04	8	1	1	1	1	1	1	1	0	0	0	0	1	1	1	0	married	5	2	127	50	25
176	Solomons	Nusa Baruku	Gizo	2018-05-04	10	1	1	1	1	1	1	1	0	0	0	0	1	1	1	0	married	NA	1	25	50	50
177	Solomons	Nusa Baruku	Gizo	2018-05-04	10	1	1	1	1	1	1	1	0	0	0	0	1	1	1	0	married	5	2	127	100	50
178	Solomons	Nusa Baruku	Gizo	2018-05-04	10	1	1	1	1	1	1	1	0	0	0	0	1	1	1	0	married	4	1	25	50	25
179	Solomons	Nusa Baruku	Gizo	2018-05-04	10	1	1	1	1	1	1	1	1	0	0	0	0.75	0.666667	1	0.333333	married	4	2	127	100	25
180	Solomons	Nusa Baruku	Gizo	2018-05-04	10	0	0	1	1	1	1	1	0	0	0	0	0.714286	0.666667	0.666667	0	married	6	2	127	50	50
181	Solomons	Nusa Baruku	Gizo	2018-05-02	10	1	1	1	1	1	1	1	0	0	0	0	1	1	1	0	married	5	2	127	50	25
182	Solomons	Nusa Baruku	Gizo	2018-05-04	9	1	1	1	1	1	1	1	0	1	0	0	0.75	0.666667	1	0.333333	married	4	2	127	75	25
183	Solomons	Nusa Baruku	Gizo	2018-05-04	10	1	1	1	0	1	1	1	1	0	0	0	0.607143	0.666667	1	0.333333	married	4	1	25	75	25
184	Solomons	Nusa Baruku	Gizo	2018-05-04	10	1	0	0	0	0	1	1	0	0	1	0	0.178571	0.666667	0.666667	0	married	3	2	127	100	50
185	Solomons	Nusa Baruku	Gizo	2018-05-04	7	1	0	1	1	1	1	1	0	0	0	0	0.857143	1	1	0	married	4	2	127	100	50
186	Solomons	Nusa Baruku	Gizo	2018-05-04	10	1	1	1	1	1	1	1	0	0	1	0	0.75	1	1	0	married	5	NA		NA	25
187	Solomons	Nusa Baruku	Gizo	2018-05-04	10	1	1	1	1	1	1	1	0	1	0	0	0.75	0.666667	1	0.333333	married	3	1	25	100	50
188	Solomons	Nusa Baruku	Gizo	2018-05-04	8	1	0	1	1	1	1	1	0	0	0	0	0.857143	1	1	0	married	5	3	304	100	50
189	Solomons	Nusa Baruku	Gizo	2018-05-05	10	1	0	1	1	1	1	1	0	0	0	1	0.607143	0.666667	1	0.333333	married	5	2	127	100	50
190	Solomons	Nusa Baruku	Gizo	2018-05-05	5	1	1	1	1	1	0	1	0	0	0	0	0.857143	1	1	0	married	3	2	127	75	25
191	Solomons	Nusa Baruku	Gizo	2018-05-05	8	1	1	1	1	1	0	1	0	0	0	NA	0.857143	1	1	0	divorced	1	3	304	75	25
192	Solomons	Fisheries Village	Gizo	2018-05-08	10	1	1	1	1	1	1	1	0	0	0	0	1	1	1	0	married	2	NA		75	75
193	Solomons	Fisheries Village	Gizo	2018-05-08	10	1	0	1	1	1	1	1	0	0	0	0	0.857143	1	1	0	married	5	NA		75	50
194	Solomons	Fisheries Village	Gizo	2018-05-08	6	0	0	1	1	0	1	0	1	1	0	0	-0.0714286	-0.333333	0.333333	0.666667	single	0	2	127	50	0
195	Solomons	Fisheries Village	Gizo	2018-05-08	8	1	0	1	1	1	1	1	0	0	1	0	0.607143	1	1	0	single	0	2	127	75	25
196	Solomons	Fisheries Village	Gizo	2018-05-08	10	1	1	1	1	1	1	1	0	0	0	0	1	1	1	0	married	4	1	25	75	25
197	Solomons	Fisheries Village	Gizo	2018-05-08	10	1	0	1	1	1	1	1	0	0	0	0	0.857143	1	1	0	married	3	2	127	50	25
198	Solomons	Fisheries Village	Gizo	2018-05-08	10	1	1	1	1	1	1	1	0	0	0	0	1	1	1	0	married	5	2	127	50	25
199	Solomons	Fisheries Village	Gizo	2018-05-08	10	1	1	1	1	1	1	1	0	0	0	0	1	1	1	0	married	3	3	304	100	25
200	Solomons	Fisheries Village	Gizo	2018-05-08	5	0	1	1	1	0	1	1	0	0	0	0	0.714286	0.666667	0.666667	0	single	0	1	25	50	25
201	Solomons	Fisheries Village	Gizo	2018-05-08	7	1	1	1	1	1	1	1	0	0	0	0	1	1	1	0	divorced	2	3	304	25	25
202	Solomons	Fisheries Village	Gizo	2018-05-08	5	0	0	1	1	1	1	1	0	0	0	0	0.714286	0.666667	0.666667	0	married	4	2	127	50	50
203	Solomons	Fisheries Village	Gizo	2018-05-08	5	1	1	1	1	0	1	1	0	0	0	0	0.857143	1	1	0	married	2	2	127	75	25
204	Solomons	Fisheries Village	Gizo	2018-05-08	7	1	1	1	1	1	1	1	0	0	0	0	1	1	1	0	married	3	2	127	50	25
205	Solomons	Fisheries Village	Gizo	2018-05-07	7	1	0	1	1	0	1	1	0	0	1	0	0.464286	1	1	0	single	0	1	25	NA	25
206	Solomons	Fisheries Village	Gizo	2018-05-08	10	1	1	1	1	1	1	1	0	0	0	0	1	1	1	0	married	4	2	127	50	75
207	Solomons	Fisheries Village	Gizo	2018-05-08	10	1	1	1	1	1	1	1	0	0	0	0	1	1	1	0	married	3	2	127	75	75
208	Solomons	Fisheries Village	Gizo	2018-05-08	7	1	1	1	1	1	1	1	0	0	0	1	0.75	0.666667	1	0.333333	married	3	NA		75	50
209	Solomons	Fisheries Village	Gizo	2018-05-08	10	1	1	1	1	1	1	1	0	1	0	0	0.75	0.666667	1	0.333333	married	3	3	304	75	75
210	Solomons	Fisheries Village	Gizo	2018-05-08	10	1	1	1	1	1	1	1	1	0	0	1	0.5	0.333333	1	0.666667	married	1	3	304	50	50
211	Solomons	Fisheries Village	Gizo	2018-05-07	8	1	1	1	0	1	0	1	1	1	1	1	-0.285714	0	1	1	single	1	2	127	50	50
212	Solomons	Fisheries Village	Gizo	2018-05-07	10	1	0	1	1	1	1	1	0	1	0	1	0.357143	0.333333	1	0.666667	divorced	1	1	25	50	75
213	Solomons	Fisheries Village	Gizo	2018-05-07	9	1	1	1	1	1	1	1	0	0	0	0	1	1	1	0	married	4	1	25	75	75
214	Solomons	Fisheries Village	Gizo	2018-05-08	7	1	1	1	1	1	1	1	0	0	0	0	1	1	1	0	married	1	2	127	50	75
215	Solomons	Fisheries Village	Gizo	2018-05-07	10	1	1	1	1	1	1	1	0	1	1	1	0.25	0.333333	1	0.666667	married	8	2	127	75	75
216	Solomons	Fisheries Village	Gizo	2018-05-08	10	1	0	1	1	1	1	1	0	0	0	1	0.607143	0.666667	1	0.333333	married	5	2	127	75	75
217	Solomons	Fisheries Village	Gizo	2018-05-08	6	1	1	1	1	0	1	1	0	0	0	0	0.857143	1	1	0	married	3	2	127	75	50
218	Solomons	Fisheries Village	Gizo	2018-05-08	7	1	0	1	1	1	1	1	0	0	0	0	0.857143	1	1	0	married	2	3	304	75	50
219	Solomons	Fisheries Village	Gizo	2018-05-08	7	1	1	1	1	1	1	1	0	0	0	0	1	1	1	0	widow	1	2	127	50	50
220	Solomons	Fisheries Village	Gizo	2018-05-08	6	1	1	1	1	1	1	1	0	1	1	0	0.5	0.666667	1	0.333333	married	4	2	127	50	25
221	Solomons	Fisheries Village	Gizo	2018-05-08	8	1	1	1	1	1	1	1	0	0	1	0	0.75	1	1	0	married	2	3	304	75	75
222	Solomons	Fisheries Village	Gizo	2018-05-07	8	0	0	1	1	0	0	0	0	1	1	1	-0.464286	-0.333333	0.333333	0.666667	single	0	2	127	75	25
223	Solomons	Fisheries Village	Gizo	2018-05-07	4	1	0	1	1	1	1	1	1	1	0	0	0.357143	0.333333	1	0.666667	married	3	4	710	50	25
224	Solomons	Fisheries Village	Gizo	2018-05-07	9	0	0	0	0	0	1	0	0	0	1	1	-0.357143	-0.333333	0	0.333333	married	1	1	25	50	25
225	Solomons	Fisheries Village	Gizo	2018-05-07	8	1	0	1	1	0	1	1	0	0	0	0	0.714286	1	1	0	married	3	1	25	50	50
226	Solomons	Fisheries Village	Gizo	2018-05-07	5	1	0	1	1	1	1	1	0	0	0	0	0.857143	1	1	0	single	0	2	127	75	25
227	Solomons	Fisheries Village	Gizo	2018-05-07	10	1	1	1	1	1	1	1	1	1	0	0	0.5	0.333333	1	0.666667	married	2	2	127	75	50
228	Solomons	Fisheries Village	Gizo	2018-05-07	7	1	0	1	1	1	1	1	0	0	0	0	0.857143	1	1	0	married	11	2	127	75	50
229	Solomons	Fisheries Village	Gizo	2018-05-07	10	0	1	1	1	1	1	1	0	0	0	0	0.857143	0.666667	0.666667	0	married	0	2	127	75	75
230	Solomons	Fisheries Village	Gizo	2018-05-07	10	1	1	1	1	1	1	1	0	0	0	0	1	1	1	0	married	1	3	304	75	75
231	Solomons	Fisheries Village	Gizo	2018-05-07	10	1	0	1	1	1	1	1	0	0	0	0	0.857143	1	1	0	married	4	1	25	25	25
232	Solomons	Fisheries Village	Gizo	2018-05-07	10	1	1	1	1	1	0	1	0	0	0	0	0.857143	1	1	0	married	3	4	710	75	50
233	Solomons	Fisheries Village	Gizo	2018-05-07	10	1	1	1	1	1	1	1	0	0	0	0	1	1	1	0	married	8	3	304	75	25
234	Solomons	Fisheries Village	Gizo	2018-05-07	10	1	1	1	1	1	1	1	0	0	0	0	1	1	1	0	married	2	2	127	75	50
235	Solomons	Fisheries Village	Gizo	2018-05-07	10	0	0	1	1	0	0	0	1	1	1	1	-0.714286	-0.666667	0.333333	1	widow	0	2	127	NA	75
236	Solomons	Fisheries Village	Gizo	2018-05-07	9	1	1	1	1	1	1	1	1	0	1	0	0.5	0.666667	1	0.333333	married	0	1	25	75	25
237	Solomons	Fisheries Village	Gizo	2018-05-07	10	1	0	1	1	1	1	1	0	0	1	0	0.607143	1	1	0	married	2	1	25	50	50
238	Solomons	Fisheries Village	Gizo	2018-05-07	5	1	1	1	1	1	1	1	0	1	0	0	0.75	0.666667	1	0.333333	single	0	2	127	50	75
239	Solomons	Fisheries Village	Gizo	2018-05-07	6	1	0	1	1	0	1	1	0	0	0	0	0.714286	1	1	0	married	4	2	127	50	25
240	Solomons	Fisheries Village	Gizo	2018-05-07	10	1	1	1	1	1	1	1	0	0	0	0	1	1	1	0	married	6	2	127	100	25
241	Solomons	Fisheries Village	Gizo	2018-05-07	10	1	0	1	1	1	1	1	0	0	0	0	0.857143	1	1	0	married	3	1	25	100	50
242	Solomons	Fisheries Village	Gizo	2018-05-07	10	1	1	1	1	1	1	1	1	1	1	1	0	0	1	1	single	0	2	127	0	100
243	Bangladesh	Nijhum Dwip	Nijhum Dwip	2018-06-27	1	0	0	0	1	0	1	0	1	1	1	1	-0.714286	-1	0	1	married	5	1	50	NA	75
244	Bangladesh	Nijhum Dwip	Nijhum Dwip	2018-06-27	9	1	0	1	1	0	1	1	0	0	0	0	0.714286	1	1	0	married	3	4	755	NA	NA
245	Bangladesh	Nijhum Dwip	Nijhum Dwip	2018-06-27	6	0	0	1	1	1	1	1	0	0	0	0	0.714286	0.666667	0.666667	0	married	6	2	201	NA	75
246	Bangladesh	Nijhum Dwip	Nijhum Dwip	2018-06-27	9	0	0	1	1	1	0	1	0	1	0	0	0.321429	0.333333	0.666667	0.333333	married	8	1	50	NA	75
247	Bangladesh	Nijhum Dwip	Nijhum Dwip	2018-06-27	3	0	0	0	0	0	1	0	1	1	0	1	-0.607143	-1	0	1	married	5	1	50	100	75
248	Bangladesh	Nijhum Dwip	Nijhum Dwip	2018-06-28	6	0	0	1	1	1	1	1	1	1	0	1	-0.0357143	-0.333333	0.666667	1	married	5	1	50	25	100
249	Bangladesh	Nijhum Dwip	Nijhum Dwip	2018-06-28	7	0	0	1	1	1	1	1	0	0	0	1	0.464286	0.333333	0.666667	0.333333	married	1	2	201	100	100
250	Bangladesh	Nijhum Dwip	Nijhum Dwip	2018-06-28	10	0	0	1	1	1	1	1	1	0	1	0	0.214286	0.333333	0.666667	0.333333	married	3	1	50	75	75
251	Bangladesh	Nijhum Dwip	Nijhum Dwip	2018-06-28	8	0	0	1	1	1	0	1	0	0	0	0	0.571429	0.666667	0.666667	0	married	1	1	50	75	100
252	Bangladesh	Nijhum Dwip	Nijhum Dwip	2018-06-28	8	1	0	1	1	1	1	1	0	0	1	1	0.357143	0.666667	1	0.333333	married	4	2	201	75	100
253	Bangladesh	Nijhum Dwip	Nijhum Dwip	2018-06-28	6	1	0	1	1	1	1	0	0	0	0	0	0.714286	0.666667	0.666667	0	married	1	3	403	100	100
254	Bangladesh	Nijhum Dwip	Nijhum Dwip	2018-06-28	7	1	0	1	1	1	0	1	0	1	0	1	0.214286	0.333333	1	0.666667	married	1	3	403	100	100
255	Bangladesh	Nijhum Dwip	Nijhum Dwip	2018-06-29	3	0	0	1	1	1	1	1	0	0	1	1	0.214286	0.333333	0.666667	0.333333	married	5	2	201	100	100
256	Bangladesh	Nijhum Dwip	Nijhum Dwip	2018-06-29	8	1	0	1	1	1	1	1	0	0	0	0	0.857143	1	1	0	single	0	4	755	75	100
257	Bangladesh	Nijhum Dwip	Nijhum Dwip	2018-06-29	10	0	1	1	1	1	1	1	0	0	0	0	0.857143	0.666667	0.666667	0	single	0	2	201	100	100
258	Bangladesh	Nijhum Dwip	Nijhum Dwip	2018-06-30	8	0	0	1	1	1	1	1	0	0	0	0	0.714286	0.666667	0.666667	0	married	2	2	201	100	100
259	Bangladesh	Nijhum Dwip	Nijhum Dwip	2018-06-30	8	0	0	1	1	1	1	1	0	1	1	1	-0.0357143	0	0.666667	0.666667	married	2	1	50	75	100
260	Bangladesh	Nijhum Dwip	Nijhum Dwip	2018-06-30	7	0	0	1	1	1	1	0	1	0	0	1	0.0714286	-0.333333	0.333333	0.666667	married	2	1	50	100	100
261	Bangladesh	Nijhum Dwip	Nijhum Dwip	2018-06-30	8	0	0	1	1	0	1	0	0	0	1	1	-0.0714286	0	0.333333	0.333333	married	3	1	50	100	100
262	Bangladesh	Nijhum Dwip	Nijhum Dwip	2018-06-30	8	1	0	1	1	1	1	1	0	0	0	0	0.857143	1	1	0	married	0	1	50	100	100
263	Bangladesh	Nijhum Dwip	Nijhum Dwip	2018-06-30	8	0	0	1	1	1	1	1	0	0	1	1	0.214286	0.333333	0.666667	0.333333	married	7	1	50	100	100
264	Bangladesh	Nijhum Dwip	Nijhum Dwip	2018-06-30	9	0	0	1	0	1	1	1	0	0	0	0	0.571429	0.666667	0.666667	0	single	0	1	50	75	100
265	Bangladesh	Nijhum Dwip	Nijhum Dwip	2018-06-30	9	0	0	0	1	0	1	0	1	0	0	1	-0.214286	-0.666667	0	0.666667	married	5	1	50	100	100
266	Bangladesh	Nijhum Dwip	Nijhum Dwip	2018-07-01	6	0	0	1	1	1	1	1	0	1	0	1	0.214286	0	0.666667	0.666667	married	7	2	201	75	100
267	Bangladesh	Nijhum Dwip	Nijhum Dwip	2018-07-01	7	0	0	1	1	1	1	1	0	0	1	1	0.214286	0.333333	0.666667	0.333333	married	5	1	50	75	100
268	Bangladesh	Nijhum Dwip	Nijhum Dwip	2018-07-01	6	0	0	1	1	0	1	1	1	1	1	1	-0.428571	-0.333333	0.666667	1	married	4	1	50	100	100
269	Bangladesh	Nijhum Dwip	Nijhum Dwip	2018-07-01	7	0	0	0	0	0	1	0	1	1	1	1	-0.857143	-1	0	1	married	3	1	50	75	100
270	Bangladesh	Nijhum Dwip	Nijhum Dwip	2018-07-01	8	0	1	0	1	0	0	0	1	1	1	1	-0.714286	-1	0	1	married	2	1	50	75	100
271	Bangladesh	Nijhum Dwip	Nijhum Dwip	2018-07-02	7	0	0	1	1	0	1	1	0	1	0	1	0.0714286	0	0.666667	0.666667	married	1	1	50	NA	100
272	Bangladesh	Nijhum Dwip	Nijhum Dwip	2018-07-02	8	1	0	1	1	1	1	1	1	1	1	0	0.107143	0.333333	1	0.666667	single	0	NA		NA	50
273	Bangladesh	Nijhum Dwip	Nijhum Dwip	2018-07-02	10	1	0	1	1	0	1	1	0	0	0	0	0.714286	1	1	0	married	2	2	201	NA	75
274	Bangladesh	Nijhum Dwip	Nijhum Dwip	2018-07-02	10	1	1	1	1	1	1	1	0	0	1	1	0.5	0.666667	1	0.333333	single	0	1	50	NA	100
275	Bangladesh	Nijhum Dwip	Nijhum Dwip	2018-07-02	9	0	1	1	1	1	1	1	0	0	0	1	0.607143	0.333333	0.666667	0.333333	single	0	2	201	NA	75
276	Bangladesh	Nijhum Dwip	Nijhum Dwip	2018-07-02	6	0	0	1	1	0	1	0	1	0	0	0	0.178571	0	0.333333	0.333333	married	1	2	201	NA	100
277	Bangladesh	Nijhum Dwip	Nijhum Dwip	2018-07-02	8	0	NA	NA	NA	0	1	1	0	0	NA	NA	0.5	0.5	0.5	0	married	5	2	201	NA	100
278	Bangladesh	Nijhum Dwip	Nijhum Dwip	2018-06-27	6	0	0	1	1	1	1	1	0	0	1	1	0.214286	0.333333	0.666667	0.333333	married	4	2	201	75	50
279	Bangladesh	Nijhum Dwip	Nijhum Dwip	2018-06-27	9	0	0	1	1	1	1	1	0	0	0	0	0.714286	0.666667	0.666667	0	married	3	2	201	NA	75
280	Bangladesh	Nijhum Dwip	Nijhum Dwip	2018-06-27	8	0	0	1	0	1	1	1	0	0	0	0	0.571429	0.666667	0.666667	0	single	0	1	50	75	75
281	Bangladesh	Nijhum Dwip	Nijhum Dwip	2018-06-27	8	0	0	0	0	0	1	0	1	1	1	1	-0.857143	-1	0	1	married	1	NA		75	50
282	Bangladesh	Nijhum Dwip	Nijhum Dwip	2018-06-27	5	1	1	0	1	0	1	0	0	1	1	1	-0.178571	-0.333333	0.333333	0.666667	married	3	NA		NA	75
283	Bangladesh	Nijhum Dwip	Nijhum Dwip	2018-06-28	9	0	0	0	1	0	1	0	1	1	1	1	-0.714286	-1	0	1	married	4	1	50	75	50
284	Bangladesh	Nijhum Dwip	Nijhum Dwip	2018-06-28	8	0	0	1	1	1	0	1	0	1	1	1	-0.178571	0	0.666667	0.666667	married	0	2	201	75	100
285	Bangladesh	Nijhum Dwip	Nijhum Dwip	2018-06-28	8	0	1	1	1	1	1	1	0	0	0	1	0.607143	0.333333	0.666667	0.333333	single	0	2	201	75	100
286	Bangladesh	Nijhum Dwip	Nijhum Dwip	2018-06-28	5	0	0	1	1	1	1	1	0	0	0	0	0.714286	0.666667	0.666667	0	married	0	NA		75	100
287	Bangladesh	Nijhum Dwip	Nijhum Dwip	2018-06-28	6	0	0	1	1	0	1	1	0	0	0	0	0.571429	0.666667	0.666667	0	married	4	2	201	100	100
288	Bangladesh	Nijhum Dwip	Nijhum Dwip	2018-06-28	6	0	0	1	1	0	1	1	0	1	0	1	0.0714286	0	0.666667	0.666667	married	2	2	201	100	100
289	Bangladesh	Nijhum Dwip	Nijhum Dwip	2018-06-28	7	0	0	1	1	0	1	1	0	1	0	1	0.0714286	0	0.666667	0.666667	married	2	1	50	75	100
290	Bangladesh	Nijhum Dwip	Nijhum Dwip	2018-06-29	7	1	0	1	0	0	1	1	0	0	1	1	0.0714286	0.666667	1	0.333333	single	0	1	50	100	100
291	Bangladesh	Nijhum Dwip	Nijhum Dwip	2018-06-29	8	0	0	0	1	0	1	0	1	1	0	0	-0.214286	-0.666667	0	0.666667	married	6	2	201	100	100
292	Bangladesh	Nijhum Dwip	Nijhum Dwip	2018-06-29	5	0	0	1	1	1	1	1	0	0	0	0	0.714286	0.666667	0.666667	0	married	3	2	201	100	100
293	Bangladesh	Nijhum Dwip	Nijhum Dwip	2018-06-29	9	0	0	1	1	1	1	1	0	0	0	1	0.464286	0.333333	0.666667	0.333333	married	2	2	201	100	100
294	Bangladesh	Nijhum Dwip	Nijhum Dwip	2018-06-28	6	1	0	1	1	1	1	1	0	0	0	0	0.857143	1	1	0	married	0	1	50	75	75
295	Bangladesh	Nijhum Dwip	Nijhum Dwip	2018-06-28	8	0	0	0	1	1	1	1	0	0	0	0	0.571429	0.333333	0.333333	0	married	2	3	403	75	100
296	Bangladesh	Nijhum Dwip	Nijhum Dwip	2018-06-28	NA	0	NA	NA	NA	NA	NA	1	0	0	0	NA	0.5	0.5	0.5	0	single	0	1	50	100	50
297	Bangladesh	Nijhum Dwip	Nijhum Dwip	2018-06-28	7	0	0	1	1	0	1	1	0	1	1	1	-0.178571	0	0.666667	0.666667	single	0	1	50	100	100
298	Bangladesh	Nijhum Dwip	Nijhum Dwip	2018-06-28	6	0	NA	NA	NA	NA	NA	1	0	0	0	NA	0.5	0.5	0.5	0	married	4	2	201	75	100
299	Bangladesh	Nijhum Dwip	Nijhum Dwip	2018-06-30	7	0	0	1	1	1	1	1	0	1	0	0	0.464286	0.333333	0.666667	0.333333	married	1	2	201	75	25
300	Bangladesh	Nijhum Dwip	Nijhum Dwip	2018-06-30	8	0	0	1	1	1	0	1	0	1	0	0	0.321429	0.333333	0.666667	0.333333	single	0	2	201	75	75
301	Bangladesh	Nijhum Dwip	Nijhum Dwip	2018-06-30	6	0	0	0	1	0	1	1	0	1	1	1	-0.321429	-0.333333	0.333333	0.666667	married	6	1	50	100	100
302	Bangladesh	Nijhum Dwip	Nijhum Dwip	2018-06-30	8	0	1	1	1	0	1	1	0	1	1	1	-0.0357143	0	0.666667	0.666667	married	3	1	50	NA	100
303	Bangladesh	Nijhum Dwip	Nijhum Dwip	2018-06-30	8	1	0	0	1	1	0	1	0	0	0	0	0.571429	0.666667	0.666667	0	married	0	2	201	100	75
304	Bangladesh	Nijhum Dwip	Nijhum Dwip	2018-06-30	8	0	0	0	1	1	1	1	0	0	0	1	0.321429	0	0.333333	0.333333	married	5	1	50	75	75
305	Bangladesh	Nijhum Dwip	Nijhum Dwip	2018-06-30	7	0	0	1	1	1	1	1	0	0	0	1	0.464286	0.333333	0.666667	0.333333	married	3	1	50	100	75
306	Bangladesh	Nijhum Dwip	Nijhum Dwip	2018-06-30	5	0	0	1	1	1	1	1	0	0	0	0	0.714286	0.666667	0.666667	0	married	4	1	50	100	NA
307	Bangladesh	Nijhum Dwip	Nijhum Dwip	2018-07-01	8	0	0	0	0	0	1	0	1	1	0	1	-0.607143	-1	0	1	married	1	1	50	75	75
308	Bangladesh	Nijhum Dwip	Nijhum Dwip	2018-07-01	9	1	NA	0	0	0	1	0	1	1	0	0	-0.166667	-0.333333	0.333333	0.666667	married	1	2	201	100	100
309	Bangladesh	Nijhum Dwip	Nijhum Dwip	2018-07-01	9	1	0	1	1	1	1	1	0	0	0	0	0.857143	1	1	0	single	0	1	50	75	50
310	Bangladesh	Nijhum Dwip	Nijhum Dwip	2018-07-01	6	0	1	0	1	1	1	1	0	0	1	1	0.214286	0	0.333333	0.333333	married	5	2	201	75	75
311	Bangladesh	Nijhum Dwip	Nijhum Dwip	2018-07-01	8	0	0	0	1	0	1	0	0	1	1	NA	-0.380952	-0.5	0	0.5	married	3	1	50	100	100
312	Bangladesh	Nijhum Dwip	Nijhum Dwip	2018-07-01	8	1	0	1	1	0	1	1	0	1	1	1	-0.0357143	0.333333	1	0.666667	single	0	2	201	NA	100
313	Bangladesh	Nijhum Dwip	Nijhum Dwip	2018-07-02	10	1	0	1	1	1	1	1	0	0	0	0	0.857143	1	1	0	single	0	2	201	NA	50
314	Bangladesh	Nijhum Dwip	Nijhum Dwip	2018-07-02	6	0	0	1	1	1	1	1	0	0	0	1	0.464286	0.333333	0.666667	0.333333	married	5	1	50	NA	100
315	Bangladesh	Nijhum Dwip	Nijhum Dwip	2018-07-02	7	0	0	0	1	1	1	1	0	0	0	0	0.571429	0.333333	0.333333	0	married	4	1	50	NA	100
316	Bangladesh	Nijhum Dwip	Nijhum Dwip	2018-07-02	8	1	1	1	1	1	1	1	1	0	0	0	0.75	0.666667	1	0.333333	single	0	NA		NA	100
317	Bangladesh	Nijhum Dwip	Nijhum Dwip	2018-07-02	7	0	0	1	1	0	1	1	0	1	1	1	-0.178571	0	0.666667	0.666667	single	0	3	403	NA	100
318	Bangladesh	Nijhum Dwip	Nijhum Dwip	2018-07-02	9	0	0	1	1	1	1	1	0	0	0	1	0.464286	0.333333	0.666667	0.333333	married	5	5		NA	0
319	Bangladesh	Nijhum Dwip	Nijhum Dwip	2018-06-27	6	0	0	1	1	0	0	0	0	1	1	1	-0.464286	-0.333333	0.333333	0.666667	married	8	NA		NA	NA
320	Bangladesh	Nijhum Dwip	Nijhum Dwip	2018-06-27	5	1	0	1	1	1	1	1	0	0	1	1	0.357143	0.666667	1	0.333333	married	5	2	201	75	50
321	Bangladesh	Nijhum Dwip	Nijhum Dwip	2018-06-27	8	0	0	1	1	0	0	0	0	1	1	1	-0.464286	-0.333333	0.333333	0.666667	married	4	2	201	75	75
322	Bangladesh	Nijhum Dwip	Nijhum Dwip	2018-06-27	10	1	1	1	1	1	1	1	0	0	1	1	0.5	0.666667	1	0.333333	married	1	NA		NA	NA
323	Bangladesh	Nijhum Dwip	Nijhum Dwip	2018-06-27	6	0	0	1	1	1	1	1	1	0	1	1	-0.0357143	0	0.666667	0.666667	married	3	NA		NA	NA
324	Bangladesh	Nijhum Dwip	Nijhum Dwip	2018-06-28	6	0	0	1	1	0	1	1	0	0	1	0	0.321429	0.666667	0.666667	0	single	0	2	201	75	50
325	Bangladesh	Nijhum Dwip	Nijhum Dwip	2018-06-28	6	0	0	1	1	0	1	1	0	0	0	0	0.571429	0.666667	0.666667	0	married	3	2	201	75	50
326	Bangladesh	Nijhum Dwip	Nijhum Dwip	2018-06-28	6	0	0	1	1	1	1	1	0	0	0	1	0.464286	0.333333	0.666667	0.333333	married	2	1	50	75	50
327	Bangladesh	Nijhum Dwip	Nijhum Dwip	2018-06-28	7	1	0	1	0	1	1	1	0	0	0	1	0.464286	0.666667	1	0.333333	single	0	2	201	75	50
328	Bangladesh	Nijhum Dwip	Nijhum Dwip	2018-06-28	5	0	0	0	0	0	1	1	0	1	1	1	-0.464286	-0.333333	0.333333	0.666667	married	5	1	50	75	50
329	Bangladesh	Nijhum Dwip	Nijhum Dwip	2018-06-28	7	0	0	1	1	0	1	0	0	1	1	1	-0.321429	-0.333333	0.333333	0.666667	married	3	1	50	75	50
330	Bangladesh	Nijhum Dwip	Nijhum Dwip	2018-06-28	8	0	0	1	1	0	1	1	0	0	1	1	0.0714286	0.333333	0.666667	0.333333	married	4	1	50	75	50
331	Bangladesh	Nijhum Dwip	Nijhum Dwip	2018-06-28	7	0	1	0	0	0	1	1	1	1	1	1	-0.571429	-0.666667	0.333333	1	married	3	2	201	75	50
332	Bangladesh	Nijhum Dwip	Nijhum Dwip	2018-06-28	7	0	0	1	1	1	1	1	0	0	0	1	0.464286	0.333333	0.666667	0.333333	married	5	2	201	90	75
333	Bangladesh	Nijhum Dwip	Nijhum Dwip	2018-06-28	9	1	0	1	0	1	1	1	0	0	0	0	0.714286	1	1	0	married	2	1	50	75	50
334	Bangladesh	Nijhum Dwip	Nijhum Dwip	2018-06-28	6	1	0	1	1	1	1	1	1	0	1	1	0.107143	0.333333	1	0.666667	married	2	4	755	75	75
335	Bangladesh	Nijhum Dwip	Nijhum Dwip	2018-06-28	8	0	1	1	1	0	1	1	0	0	0	0	0.714286	0.666667	0.666667	0	married	0	2	201	75	50
336	Bangladesh	Nijhum Dwip	Nijhum Dwip	2018-06-28	8	0	0	1	1	1	1	1	0	0	0	0	0.714286	0.666667	0.666667	0	married	0	2	201	75	50
337	Bangladesh	Nijhum Dwip	Nijhum Dwip	2018-06-28	7	1	1	1	1	0	1	1	0	0	0	1	0.607143	0.666667	1	0.333333	married	6	1	50	75	50
338	Bangladesh	Nijhum Dwip	Nijhum Dwip	2018-06-28	7	1	1	1	1	0	1	1	0	0	0	1	0.607143	0.666667	1	0.333333	married	4	1	50	75	50
339	Bangladesh	Nijhum Dwip	Nijhum Dwip	2018-06-28	8	1	1	1	1	0	1	1	1	0	0	0	0.607143	0.666667	1	0.333333	married	3	2	201	75	50
340	Bangladesh	Nijhum Dwip	Nijhum Dwip	2018-06-29	4	0	0	0	1	0	1	1	0	0	1	1	-0.0714286	0	0.333333	0.333333	married	3	1	50	75	50
341	Bangladesh	Nijhum Dwip	Nijhum Dwip	2018-06-29	9	1	0	1	0	1	1	1	0	0	0	0	0.714286	1	1	0	single	0	2	201	75	50
342	Bangladesh	Nijhum Dwip	Nijhum Dwip	2018-06-29	7	1	0	1	0	0	1	1	0	0	1	1	0.0714286	0.666667	1	0.333333	married	2	2	201	75	50
343	Bangladesh	Nijhum Dwip	Nijhum Dwip	2018-06-29	7	1	0	1	1	0	1	1	0	0	1	1	0.214286	0.666667	1	0.333333	married	0	2	201	75	50
344	Bangladesh	Nijhum Dwip	Nijhum Dwip	2018-06-29	8	1	1	1	1	0	1	1	0	0	1	1	0.357143	0.666667	1	0.333333	married	5	3	403	75	50
345	Bangladesh	Nijhum Dwip	Nijhum Dwip	2018-06-29	8	1	0	1	1	0	1	1	0	0	1	1	0.214286	0.666667	1	0.333333	married	4	4	755	75	50
346	Bangladesh	Nijhum Dwip	Nijhum Dwip	2018-06-30	8	0	0	1	1	1	1	1	0	0	0	1	0.464286	0.333333	0.666667	0.333333	married	5	1	50	75	50
347	Bangladesh	Nijhum Dwip	Nijhum Dwip	2018-06-30	8	1	0	1	1	0	1	1	0	0	1	1	0.214286	0.666667	1	0.333333	married	6	NA		75	50
348	Bangladesh	Nijhum Dwip	Nijhum Dwip	2018-06-30	7	1	0	1	1	0	1	1	0	0	0	0	0.714286	1	1	0	married	8	NA		NA	50
349	Bangladesh	Nijhum Dwip	Nijhum Dwip	2018-06-30	9	0	0	1	1	0	1	1	0	0	1	1	0.0714286	0.333333	0.666667	0.333333	married	7	NA		NA	50
350	Bangladesh	Nijhum Dwip	Nijhum Dwip	2018-06-30	6	1	0	1	1	0	1	1	0	0	1	1	0.214286	0.666667	1	0.333333	married	2	2	201	75	50
351	Bangladesh	Nijhum Dwip	Nijhum Dwip	2018-06-30	8	0	0	1	1	0	1	1	0	1	1	1	-0.178571	0	0.666667	0.666667	married	2	1	50	75	75
352	Bangladesh	Nijhum Dwip	Nijhum Dwip	2018-06-30	8	0	0	1	1	0	1	1	0	0	1	1	0.0714286	0.333333	0.666667	0.333333	married	1	1	50	75	50
353	Bangladesh	Nijhum Dwip	Nijhum Dwip	2018-06-30	9	1	0	1	1	1	0	1	1	1	1	1	-0.285714	0	1	1	married	3	2	201	75	50
354	Bangladesh	Nijhum Dwip	Nijhum Dwip	2018-07-01	8	1	0	1	1	0	1	1	0	0	1	1	0.214286	0.666667	1	0.333333	married	1	1	50	75	50
355	Bangladesh	Nijhum Dwip	Nijhum Dwip	2018-07-01	7	0	0	0	0	0	1	0	1	1	1	1	-0.857143	-1	0	1	married	4	2	201	75	50
356	Bangladesh	Nijhum Dwip	Nijhum Dwip	2018-07-01	8	1	0	1	1	0	1	1	0	0	1	1	0.214286	0.666667	1	0.333333	single	0	1	50	75	50
357	Bangladesh	Nijhum Dwip	Nijhum Dwip	2018-07-01	7	0	0	1	1	0	1	1	0	0	1	1	0.0714286	0.333333	0.666667	0.333333	married	2	2	201	75	50
358	Bangladesh	Nijhum Dwip	Nijhum Dwip	2018-06-27	5	0	1	0	1	0	1	1	1	0	1	1	-0.178571	-0.333333	0.333333	0.666667	married	6	NA		75	100
359	Bangladesh	Nijhum Dwip	Nijhum Dwip	2018-06-27	9	0	0	0	1	1	1	1	0	0	1	1	0.0714286	0	0.333333	0.333333	married	6	NA		75	75
360	Bangladesh	Nijhum Dwip	Nijhum Dwip	2018-06-27	10	1	0	1	1	0	1	1	0	0	0	0	0.714286	1	1	0	married	2	NA		75	100
361	Bangladesh	Nijhum Dwip	Nijhum Dwip	2018-06-27	5	0	1	1	1	1	1	1	0	0	0	0	0.857143	0.666667	0.666667	0	married	1	NA		NA	100
362	Bangladesh	Nijhum Dwip	Nijhum Dwip	2018-06-27	7	1	0	1	1	1	1	1	0	1	1	1	0.107143	0.333333	1	0.666667	married	1	NA		100	100
363	Bangladesh	Nijhum Dwip	Nijhum Dwip	2018-06-28	5	0	0	1	1	1	1	1	1	1	1	1	-0.285714	-0.333333	0.666667	1	married	7	2	201	100	100
364	Bangladesh	Nijhum Dwip	Nijhum Dwip	2018-06-30	4	0	0	1	1	1	1	1	0	1	1	1	-0.0357143	0	0.666667	0.666667	married	4	1	50	75	100
365	Bangladesh	Nijhum Dwip	Nijhum Dwip	2018-06-30	5	0	0	1	1	1	1	1	0	0	1	1	0.214286	0.333333	0.666667	0.333333	married	4	2	201	75	75
366	Bangladesh	Nijhum Dwip	Nijhum Dwip	2018-06-30	5	0	0	1	1	1	1	1	0	0	0	0	0.714286	0.666667	0.666667	0	married	5	3	403	75	100
367	Bangladesh	Nijhum Dwip	Nijhum Dwip	2018-06-30	10	0	1	1	1	1	1	1	0	1	1	1	0.107143	0	0.666667	0.666667	married	4	3	403	75	100
368	Bangladesh	Nijhum Dwip	Nijhum Dwip	2018-06-30	5	0	0	0	1	1	0	1	0	0	1	0	0.178571	0.333333	0.333333	0	married	3	2	201	75	100
369	Bangladesh	Nijhum Dwip	Nijhum Dwip	2018-06-30	5	0	0	1	1	1	1	1	0	0	0	0	0.714286	0.666667	0.666667	0	married	4	1	50	75	100
370	Bangladesh	Nijhum Dwip	Nijhum Dwip	2018-06-30	10	0	0	1	1	1	1	1	0	1	0	0	0.464286	0.333333	0.666667	0.333333	married	4	2	201	75	100
371	Bangladesh	Nijhum Dwip	Nijhum Dwip	2018-06-30	4	0	0	1	1	1	1	1	0	0	0	0	0.714286	0.666667	0.666667	0	married	2	2	201	NA	100
372	Bangladesh	Nijhum Dwip	Nijhum Dwip	2018-06-30	7	0	0	1	1	1	1	1	0	0	0	0	0.714286	0.666667	0.666667	0	married	5	1	50	75	100
373	Bangladesh	Nijhum Dwip	Nijhum Dwip	2018-06-30	8	0	0	1	1	1	1	1	0	0	0	0	0.714286	0.666667	0.666667	0	married	7	2	201	75	100
374	Bangladesh	Nijhum Dwip	Nijhum Dwip	2018-07-01	7	0	0	1	1	1	1	1	0	0	1	1	0.214286	0.333333	0.666667	0.333333	married	5	2	201	75	100
375	Bangladesh	Nijhum Dwip	Nijhum Dwip	2018-07-01	5	0	0	1	1	1	1	1	0	0	1	1	0.214286	0.333333	0.666667	0.333333	married	2	2	201	75	100
376	Bangladesh	Nijhum Dwip	Nijhum Dwip	2018-07-01	10	1	0	1	1	1	1	1	0	0	0	0	0.857143	1	1	0	married	0	2	201	75	100
377	Bangladesh	Nijhum Dwip	Nijhum Dwip	2018-07-01	10	1	0	1	1	1	1	1	0	0	0	0	0.857143	1	1	0	single	0	1	50	75	100
378	Bangladesh	Nijhum Dwip	Nijhum Dwip	2018-07-01	5	0	0	1	1	1	1	1	0	0	0	0	0.714286	0.666667	0.666667	0	married	4	1	50	75	100
379	Bangladesh	Nijhum Dwip	Nijhum Dwip	2018-07-01	6	0	0	1	1	1	1	1	0	0	0	0	0.714286	0.666667	0.666667	0	married	1	2	201	75	100
380	Bangladesh	Nijhum Dwip	Nijhum Dwip	2018-07-01	7	1	1	1	1	1	1	1	0	1	1	1	0.25	0.333333	1	0.666667	married	1	2	201	NA	100
381	Bangladesh	Nijhum Dwip	Nijhum Dwip	2018-07-01	10	1	0	1	1	1	0	1	0	0	0	0	0.714286	1	1	0	married	2	3	403	NA	100
382	Bangladesh	Nijhum Dwip	Nijhum Dwip	2018-07-01	7	0	0	1	1	1	1	1	0	1	0	1	0.214286	0	0.666667	0.666667	single	0	1	50	NA	75
383	Bangladesh	Nijhum Dwip	Nijhum Dwip	2018-07-02	7	1	1	1	1	1	1	1	0	1	1	1	0.25	0.333333	1	0.666667	single	0	2	201	NA	100
384	Bangladesh	Nijhum Dwip	Nijhum Dwip	2018-07-02	9	0	0	1	1	1	0	1	0	0	1	1	0.0714286	0.333333	0.666667	0.333333	single	0	1	50	NA	100
385	Bangladesh	Nijhum Dwip	Nijhum Dwip	2018-07-02	9	1	1	1	1	1	1	1	0	0	1	1	0.5	0.666667	1	0.333333	married	3	1	50	NA	75
386	Bangladesh	Nijhum Dwip	Nijhum Dwip	2018-07-02	5	1	0	1	1	1	1	1	0	1	1	0	0.357143	0.666667	1	0.333333	married	1	2	201	NA	100
387	Bangladesh	Nijhum Dwip	Nijhum Dwip	2018-06-28	10	1	0	0	1	1	1	0	0	1	1	1	-0.178571	-0.333333	0.333333	0.666667	married	0	1	50	75	100
388	Bangladesh	Nijhum Dwip	Nijhum Dwip	2018-06-28	5	0	0	1	1	0	1	1	0	1	1	1	-0.178571	0	0.666667	0.666667	married	3	1	50	75	100
389	Bangladesh	Nijhum Dwip	Nijhum Dwip	2018-06-28	10	1	0	1	1	1	0	1	0	0	0	0	0.714286	1	1	0	married	2	2	201	75	75
390	Bangladesh	Nijhum Dwip	Nijhum Dwip	2018-06-28	8	1	1	1	1	1	1	1	0	0	1	1	0.5	0.666667	1	0.333333	married	1	1	50	75	100
391	Bangladesh	Nijhum Dwip	Nijhum Dwip	2018-06-28	5	0	0	1	1	1	0	1	0	1	1	1	-0.178571	0	0.666667	0.666667	married	3	2	201	75	100
392	Bangladesh	Nijhum Dwip	Nijhum Dwip	2018-06-28	0	0	0	0	1	0	1	0	0	0	1	1	-0.214286	-0.333333	0	0.333333	married	3	1	50	75	100
393	Bangladesh	Nijhum Dwip	Nijhum Dwip	2018-06-29	0	0	0	0	1	1	0	1	0	0	1	1	-0.0714286	0	0.333333	0.333333	married	5	1	50	75	100
394	Bangladesh	Nijhum Dwip	Nijhum Dwip	2018-06-29	10	1	0	1	1	1	1	1	0	0	0	0	0.857143	1	1	0	married	3	2	201	75	100
395	Bangladesh	Nijhum Dwip	Nijhum Dwip	2018-06-28	8	0	0	1	1	1	1	1	0	0	0	0	0.714286	0.666667	0.666667	0	married	2	2	201	75	100
396	Bangladesh	Nijhum Dwip	Nijhum Dwip	2018-06-28	5	0	1	1	1	1	1	1	0	1	1	1	0.107143	0	0.666667	0.666667	married	1	2	201	75	100
397	Bangladesh	Nijhum Dwip	Nijhum Dwip	2018-06-27	9	1	1	1	1	1	1	1	0	0	0	1	0.75	0.666667	1	0.333333	married	2	2	201	100	50
398	Bangladesh	Nijhum Dwip	Nijhum Dwip	2018-06-27	8	1	1	0	1	0	1	0	1	1	1	0	-0.178571	-0.333333	0.333333	0.666667	married	0	2	201	100	75
399	Bangladesh	Nijhum Dwip	Nijhum Dwip	2018-06-27	6	1	0	0	1	1	0	1	0	0	1	1	0.0714286	0.333333	0.666667	0.333333	married	1	1	50	75	75
400	Bangladesh	Nijhum Dwip	Nijhum Dwip	2018-06-27	7	1	1	1	1	0	1	1	0	1	0	0	0.607143	0.666667	1	0.333333	married	4	1	50	NA	NA
401	Bangladesh	Nijhum Dwip	Nijhum Dwip	2018-06-27	5	1	0	1	1	1	1	1	0	0	1	1	0.357143	0.666667	1	0.333333	married	5	1	50	NA	NA
402	Bangladesh	Nijhum Dwip	Nijhum Dwip	2018-06-28	7	0	0	1	1	0	1	1	1	0	1	1	-0.178571	0	0.666667	0.666667	married	4	3	403	75	100
403	Bangladesh	Nijhum Dwip	Nijhum Dwip	2018-06-28	8	1	0	0	1	1	1	1	0	1	1	1	-0.0357143	0	0.666667	0.666667	married	2	1	50	75	100
404	Bangladesh	Nijhum Dwip	Nijhum Dwip	2018-06-30	6	0	0	1	1	1	1	1	0	1	1	1	-0.0357143	0	0.666667	0.666667	married	3	1	50	100	100
405	Bangladesh	Nijhum Dwip	Nijhum Dwip	2018-06-30	9	1	1	1	1	1	0	1	0	0	0	0	0.857143	1	1	0	married	3	1	50	75	100
406	Bangladesh	Nijhum Dwip	Nijhum Dwip	2018-06-30	6	0	0	1	1	0	0	1	0	1	1	1	-0.321429	0	0.666667	0.666667	married	2	1	50	75	75
407	Bangladesh	Nijhum Dwip	Nijhum Dwip	2018-06-30	9	0	0	1	1	1	1	1	1	1	1	1	-0.285714	-0.333333	0.666667	1	married	7	1	50	100	75
408	Bangladesh	Nijhum Dwip	Nijhum Dwip	2018-06-30	6	0	1	1	1	0	1	0	0	1	1	1	-0.178571	-0.333333	0.333333	0.666667	married	4	1	50	100	100
409	Bangladesh	Nijhum Dwip	Nijhum Dwip	2018-06-30	5	0	0	0	1	0	0	0	1	1	1	1	-0.857143	-1	0	1	married	7	1	50	100	100
410	Bangladesh	Nijhum Dwip	Nijhum Dwip	2018-06-30	9	1	1	1	1	0	1	1	0	0	1	0	0.607143	1	1	0	married	4	1	50	100	75
411	Bangladesh	Nijhum Dwip	Nijhum Dwip	2018-07-01	8	1	1	1	1	1	1	1	0	0	0	1	0.75	0.666667	1	0.333333	married	2	1	50	100	75
412	Bangladesh	Nijhum Dwip	Nijhum Dwip	2018-07-01	8	1	0	1	1	1	1	1	0	0	1	1	0.357143	0.666667	1	0.333333	married	3	2	201	75	100
413	Bangladesh	Nijhum Dwip	Nijhum Dwip	2018-07-01	9	0	0	1	1	1	1	1	1	1	1	1	-0.285714	-0.333333	0.666667	1	married	3	3	403	75	75
414	Bangladesh	Nijhum Dwip	Nijhum Dwip	2018-07-01	6	0	0	1	1	1	1	0	1	1	1	1	-0.428571	-0.666667	0.333333	1	married	4	2	201	75	100
415	Bangladesh	Nijhum Dwip	Nijhum Dwip	2018-07-02	7	1	0	0	1	0	0	1	1	1	1	1	-0.571429	-0.333333	0.666667	1	single	0	1	50	100	100
416	Bangladesh	Nijhum Dwip	Nijhum Dwip	2018-07-02	8	0	0	1	1	0	1	1	0	0	0	0	0.571429	0.666667	0.666667	0	married	6	2	201	100	100
417	Bangladesh	Nijhum Dwip	Nijhum Dwip	2018-07-02	9	1	0	1	1	1	1	1	0	1	1	0	0.357143	0.666667	1	0.333333	single	0	NA		NA	25
418	Bangladesh	Nijhum Dwip	Nijhum Dwip	2018-07-02	8	1	1	1	1	1	1	1	0	1	1	1	0.25	0.333333	1	0.666667	married	1	1	50	NA	100
419	Bangladesh	Nijhum Dwip	Nijhum Dwip	2018-07-02	9	0	0	1	1	1	1	1	0	0	1	1	0.214286	0.333333	0.666667	0.333333	married	0	1	50	NA	100
420	Bangladesh	Nijhum Dwip	Nijhum Dwip	2018-07-02	7	1	1	1	1	1	1	1	0	0	0	0	1	1	1	0	married	1	1	50	NA	75
421	Bangladesh	Nijhum Dwip	Nijhum Dwip	2018-07-02	9	1	1	1	1	0	1	1	1	0	1	1	0.107143	0.333333	1	0.666667	married	6	2	201	NA	75
422	Bangladesh	Nijhum Dwip	Nijhum Dwip	2018-06-29	6	1	0	1	1	0	1	1	0	1	1	1	-0.0357143	0.333333	1	0.666667	single	0	NA		100	25
423	Bangladesh	Nijhum Dwip	Nijhum Dwip	2018-06-27	9	1	1	1	1	1	1	1	0	0	1	1	0.5	0.666667	1	0.333333	single	0	2	201	75	25
424	Bangladesh	Nijhum Dwip	Nijhum Dwip	2018-06-27	9	1	0	1	1	1	1	1	0	0	1	1	0.357143	0.666667	1	0.333333	married	2	1	50	75	100
425	Bangladesh	Nijhum Dwip	Nijhum Dwip	2018-06-27	8	1	0	1	1	1	1	1	0	0	1	0	0.607143	1	1	0	single	0	1	50	75	25
426	Bangladesh	Nijhum Dwip	Nijhum Dwip	2018-06-27	7	1	0	1	1	1	1	1	0	1	1	1	0.107143	0.333333	1	0.666667	single	0	1	50	25	25
427	Bangladesh	Nijhum Dwip	Nijhum Dwip	2018-06-27	6	1	1	1	1	1	1	1	0	0	1	1	0.5	0.666667	1	0.333333	married	1	2	201	100	100
428	Bangladesh	Nijhum Dwip	Nijhum Dwip	2018-06-28	4	0	1	1	1	0	1	1	0	1	1	1	-0.0357143	0	0.666667	0.666667	married	1	1	50	100	100
429	Bangladesh	Nijhum Dwip	Nijhum Dwip	2018-06-28	7	0	0	0	1	0	0	0	1	0	1	1	-0.607143	-0.666667	0	0.666667	married	1	1	50	75	25
430	Bangladesh	Nijhum Dwip	Nijhum Dwip	2018-06-28	8	0	0	1	1	0	1	0	1	1	1	1	-0.571429	-0.666667	0.333333	1	married	1	1	50	75	75
431	Bangladesh	Nijhum Dwip	Nijhum Dwip	2018-06-28	7	1	0	1	1	1	1	1	0	1	1	1	0.107143	0.333333	1	0.666667	married	1	1	50	100	100
432	Bangladesh	Nijhum Dwip	Nijhum Dwip	2018-06-28	9	1	0	1	1	1	1	1	0	0	1	1	0.357143	0.666667	1	0.333333	married	2	1	50	100	100
433	Bangladesh	Nijhum Dwip	Nijhum Dwip	2018-06-28	8	1	0	1	1	1	1	1	0	0	1	1	0.357143	0.666667	1	0.333333	married	3	1	50	75	100
434	Bangladesh	Nijhum Dwip	Nijhum Dwip	2018-06-28	8	0	0	1	1	1	1	1	1	1	1	1	-0.285714	-0.333333	0.666667	1	married	1	2	201	75	50
435	Bangladesh	Nijhum Dwip	Nijhum Dwip	2018-06-28	7	0	1	1	1	0	1	1	1	1	1	1	-0.285714	-0.333333	0.666667	1	married	1	1	50	100	50
436	Bangladesh	Nijhum Dwip	Nijhum Dwip	2018-06-28	9	1	0	1	1	1	1	1	0	0	1	1	0.357143	0.666667	1	0.333333	married	6	2	201	100	25
437	Bangladesh	Nijhum Dwip	Nijhum Dwip	2018-06-28	8	1	0	1	1	1	1	1	0	1	1	1	0.107143	0.333333	1	0.666667	single	0	1	50	100	100
438	Bangladesh	Nijhum Dwip	Nijhum Dwip	2018-06-29	7	1	1	1	1	1	1	1	1	1	1	1	0	0	1	1	single	0	1	50	100	100
439	Bangladesh	Nijhum Dwip	Nijhum Dwip	2018-06-29	9	1	0	1	1	1	1	1	1	1	1	1	-0.142857	0	1	1	single	0	1	50	75	100
440	Bangladesh	N Salimpur	Chittagong	2018-07-09	7	1	0	0	1	1	1	1	1	0	1	1	-0.0357143	0	0.666667	0.666667	married	1	2	201	80	75
441	Bangladesh	N Salimpur	Chittagong	2018-07-09	8	1	0	1	1	1	1	1	0	0	0	0	0.857143	1	1	0	single	0	1	50	75	100
442	Bangladesh	N Salimpur	Chittagong	2018-07-09	5	0	0	0	0	0	1	0	1	1	1	1	-0.857143	-1	0	1	married	8	1	50	75	100
443	Bangladesh	N Salimpur	Chittagong	2018-07-09	6	1	0	0	1	0	1	1	0	1	1	1	-0.178571	0	0.666667	0.666667	married	3	1	50	75	100
444	Bangladesh	N Salimpur	Chittagong	2018-07-09	8	1	0	1	1	1	1	1	0	0	0	0	0.857143	1	1	0	single	0	1	50	75	100
445	Bangladesh	N Salimpur	Chittagong	2018-07-09	6	1	NA	NA	1	NA	1	1	0	1	1	0	0.5	0.666667	1	0.333333	married	10	1	50	75	100
446	Bangladesh	N Salimpur	Chittagong	2018-07-10	5	1	0	1	1	NA	0	1	0	0	0	0	0.571429	1	1	0	single	0	2	201	75	100
447	Bangladesh	N Salimpur	Chittagong	2018-07-10	10	1	0	1	1	0	1	1	1	0	0	1	0.214286	0.333333	1	0.666667	married	4	NA		75	100
448	Bangladesh	N Salimpur	Chittagong	2018-07-10	7	0	NA	0	1	0	1	0	1	1	1	1	-0.666667	-1	0	1	single	0	1	50	75	100
449	Bangladesh	N Salimpur	Chittagong	2018-07-10	9	0	NA	NA	NA	NA	1	0	1	1	NA	1	-0.666667	-1	0	1	married	3	NA		75	100
450	Bangladesh	N Salimpur	Chittagong	2018-07-10	3	0	0	0	0	0	0	0	0	1	1	1	-0.75	-0.666667	0	0.666667	divorced	NA	2	201	100	100
451	Bangladesh	N Salimpur	Chittagong	2018-07-10	5	1	0	0	1	NA	1	1	0	1	1	1	-0.0833333	0	0.666667	0.666667	married	2	NA		75	100
452	Bangladesh	N Salimpur	Chittagong	2018-07-11	4	1	1	0	1	0	1	0	0	1	1	1	-0.178571	-0.333333	0.333333	0.666667	married	2	NA		75	100
453	Bangladesh	N Salimpur	Chittagong	2018-07-11	5	0	0	1	1	1	1	1	0	1	1	1	-0.0357143	0	0.666667	0.666667	married	2	1	50	NA	100
454	Bangladesh	N Salimpur	Chittagong	2018-07-11	3	0	0	0	1	NA	1	0	0	1	1	1	-0.416667	-0.666667	0	0.666667	married	2	NA		75	100
455	Bangladesh	N Salimpur	Chittagong	2018-07-11	6	1	0	0	1	0	1	1	1	1	1	1	-0.428571	-0.333333	0.666667	1	married	5	NA		75	100
456	Bangladesh	N Salimpur	Chittagong	2018-07-11	4	0	1	0	NA	NA	NA	0	1	1	1	1	-0.75	-1	0	1	married	3	1	50	NA	100
457	Bangladesh	N Salimpur	Chittagong	2018-07-11	5	1	0	1	1	0	1	1	0	0	0	1	0.464286	0.666667	1	0.333333	married	3	2	201	NA	100
458	Bangladesh	N Salimpur	Chittagong	2018-07-11	2	0	0	0	1	0	1	0	0	1	0	0	0.0357143	-0.333333	0	0.333333	married	1	1	50	75	100
459	Bangladesh	Sagorika	Chittagong	2018-07-12	3	1	0	0	0	0	1	1	0	1	1	1	-0.321429	0	0.666667	0.666667	married	2	NA		75	100
460	Bangladesh	Sagorika	Chittagong	2018-07-12	6	0	0	1	0	0	1	1	1	0	0	0	0.178571	0.333333	0.666667	0.333333	married	1	2	201	100	100
461	Bangladesh	Sagorika	Chittagong	2018-07-12	7	1	0	1	1	0	1	1	0	0	0	0	0.714286	1	1	0	married	3	3	403	75	100
462	Bangladesh	Sagorika	Chittagong	2018-07-12	5	1	0	0	1	0	1	1	0	0	1	1	0.0714286	0.333333	0.666667	0.333333	married	2	3	403	75	100
463	Bangladesh	Sagorika	Chittagong	2018-07-12	5	1	0	1	1	0	1	1	0	0	0	0	0.714286	1	1	0	married	3	1	50	75	100
464	Bangladesh	Sagorika	Chittagong	2018-07-13	4	1	0	1	1	0	1	1	0	0	0	0	0.714286	1	1	0	married	2	2	201	75	100
465	Bangladesh	Sagorika	Chittagong	2018-07-13	0	1	0	1	1	0	1	1	0	0	0	0	0.714286	1	1	0	married	3	2	201	100	100
466	Bangladesh	Sagorika	Chittagong	2018-07-13	1	1	0	0	1	0	1	1	0	0	0	0	0.571429	0.666667	0.666667	0	married	2	2	201	100	100
467	Bangladesh	Sagorika	Chittagong	2018-07-13	10	1	0	1	1	1	0	1	0	0	0	0	0.714286	1	1	0	single	0	2	201	100	100
468	Bangladesh	Sagorika	Chittagong	2018-07-13	3	1	0	1	1	0	1	1	0	0	0	0	0.714286	1	1	0	married	2	2	201	100	100
469	Bangladesh	Sagorika	Chittagong	2018-07-13	0	1	0	1	1	1	1	1	0	0	0	0	0.857143	1	1	0	single	0	2	201	100	100
470	Bangladesh	Sagorika	Chittagong	2018-07-14	1	0	0	0	1	0	0	0	0	1	1	1	-0.607143	-0.666667	0	0.666667	married	7	2	201	100	100
471	Bangladesh	Sagorika	Chittagong	2018-07-14	2	1	0	1	1	1	1	1	0	0	0	0	0.857143	1	1	0	married	0	2	201	100	100
472	Bangladesh	Sagorika	Chittagong	2018-07-15	1	0	0	0	1	0	0	0	0	1	1	1	-0.607143	-0.666667	0	0.666667	married	0	2	201	100	100
473	Bangladesh	Sagorika	Chittagong	2018-07-15	5	0	0	0	1	0	1	0	0	1	0	1	-0.214286	-0.666667	0	0.666667	single	0	2	201	100	100
474	Bangladesh	Sagorika	Chittagong	2018-07-15	0	0	0	0	1	0	1	0	0	1	0	1	-0.214286	-0.666667	0	0.666667	married	0	2	201	100	100
475	Bangladesh	Sagorika	Chittagong	2018-07-15	0	0	0	0	1	0	1	0	0	1	0	1	-0.214286	-0.666667	0	0.666667	married	0	1	50	100	100
476	Bangladesh	Sagorika	Chittagong	2018-07-15	2	0	0	0	1	0	1	0	0	1	1	1	-0.464286	-0.666667	0	0.666667	married	0	2	201	75	100
477	Bangladesh	Sagorika	Chittagong	2018-07-15	9	1	0	0	1	0	0	0	0	1	1	1	-0.464286	-0.333333	0.333333	0.666667	single	0	2	201	100	100
478	Bangladesh	Sagorika	Chittagong	2018-07-15	3	1	0	1	1	1	1	1	0	0	0	0	0.857143	1	1	0	married	0	1	50	100	100
479	Bangladesh	Sagorika	Chittagong	2018-07-15	4	1	0	1	1	1	1	1	0	0	0	0	0.857143	1	1	0	married	0	2	201	75	100
480	Bangladesh	N Salimpur	Chittagong	2018-07-09	8	1	0	1	1	0	1	1	0	1	0	1	0.214286	0.333333	1	0.666667	single	0	2	201	75	100
481	Bangladesh	N Salimpur	Chittagong	2018-07-09	6	1	1	0	1	0	1	1	1	1	1	1	-0.285714	-0.333333	0.666667	1	married	3	2	201	75	100
482	Bangladesh	N Salimpur	Chittagong	2018-07-09	5	0	0	0	0	0	1	0	1	1	1	1	-0.857143	-1	0	1	married	3	2	201	75	100
483	Bangladesh	N Salimpur	Chittagong	2018-07-09	10	1	0	1	1	0	1	0	1	1	1	1	-0.428571	-0.333333	0.666667	1	married	3	1	50	75	100
484	Bangladesh	N Salimpur	Chittagong	2018-07-09	6	0	0	1	1	0	1	1	0	0	0	1	0.321429	0.333333	0.666667	0.333333	married	2	2	201	75	100
485	Bangladesh	N Salimpur	Chittagong	2018-07-10	8	0	0	1	1	1	1	1	0	1	1	1	-0.0357143	0	0.666667	0.666667	married	1	NA		NA	100
486	Bangladesh	N Salimpur	Chittagong	2018-07-10	8	0	1	1	1	0	1	1	0	1	1	0	0.214286	0.333333	0.666667	0.333333	married	2	1	50	NA	75
487	Bangladesh	N Salimpur	Chittagong	2018-07-10	10	1	0	1	1	0	1	1	0	0	0	1	0.464286	0.666667	1	0.333333	married	1	2	201	NA	100
488	Bangladesh	N Salimpur	Chittagong	2018-07-10	5	0	0	1	1	0	1	0	1	1	1	1	-0.571429	-0.666667	0.333333	1	married	2	1	50	75	25
489	Bangladesh	N Salimpur	Chittagong	2018-07-10	6	1	1	1	1	0	1	1	1	1	1	1	-0.142857	0	1	1	widow	2	1	50	75	75
490	Bangladesh	N Salimpur	Chittagong	2018-07-10	7	0	0	0	1	0	1	1	1	1	1	1	-0.571429	-0.666667	0.333333	1	married	3	1	50	75	100
491	Bangladesh	N Salimpur	Chittagong	2018-07-10	9	1	1	1	1	0	1	1	0	1	1	1	0.107143	0.333333	1	0.666667	married	4	1	50	75	100
492	Bangladesh	N Salimpur	Chittagong	2018-07-10	7	1	1	0	1	1	0	1	0	0	0	0	0.714286	0.666667	0.666667	0	married	2	1	50	NA	75
493	Bangladesh	N Salimpur	Chittagong	2018-07-11	7	0	0	1	1	1	0	1	0	0	0	0	0.571429	0.666667	0.666667	0	single	0	1	50	75	100
494	Bangladesh	N Salimpur	Chittagong	2018-07-11	6	1	0	1	1	1	1	1	0	0	0	0	0.857143	1	1	0	single	0	1	50	NA	100
495	Bangladesh	N Salimpur	Chittagong	2018-07-11	8	1	0	1	1	0	1	1	0	1	1	1	-0.0357143	0.333333	1	0.666667	married	2	2	201	75	75
496	Bangladesh	N Salimpur	Chittagong	2018-07-11	7	0	0	1	1	0	1	1	1	1	1	1	-0.428571	-0.333333	0.666667	1	single	0	1	50	NA	100
497	Bangladesh	N Salimpur	Chittagong	2018-07-11	9	1	1	1	1	1	1	1	0	0	0	0	1	1	1	0	single	0	2	201	NA	100
498	Bangladesh	N Salimpur	Chittagong	2018-07-11	6	0	NA	NA	NA	NA	NA	1	1	1	NA	NA	-0.5	-0.5	0.5	1	married	4	1	50	NA	100
499	Bangladesh	N Salimpur	Chittagong	2018-07-11	7	0	0	1	1	0	1	1	0	1	1	1	-0.178571	0	0.666667	0.666667	married	4	1	50	100	100
500	Bangladesh	N Salimpur	Chittagong	2018-07-11	6	0	0	1	1	0	1	1	0	1	1	1	-0.178571	0	0.666667	0.666667	married	0	1	50	75	100
501	Bangladesh	Sagorika	Chittagong	2018-07-12	NA	0	0	1	1	0	1	1	0	0	0	1	0.321429	0.333333	0.666667	0.333333	single	0	1	50	100	100
502	Bangladesh	Sagorika	Chittagong	2018-07-12	8	1	0	1	1	1	1	1	0	1	0	1	0.357143	0.333333	1	0.666667	married	0	1	50	100	100
503	Bangladesh	Sagorika	Chittagong	2018-07-12	8	0	0	1	1	0	1	1	0	1	1	1	-0.178571	0	0.666667	0.666667	married	6	1	50	100	100
504	Bangladesh	Sagorika	Chittagong	2018-07-12	6	0	0	1	1	1	1	1	0	0	0	0	0.714286	0.666667	0.666667	0	single	0	1	50	75	100
505	Bangladesh	Sagorika	Chittagong	2018-07-12	6	0	0	0	1	0	0	1	0	0	1	1	-0.214286	0	0.333333	0.333333	married	0	2	201	NA	100
506	Bangladesh	Sagorika	Chittagong	2018-07-12	6	1	1	0	1	0	0	0	1	1	1	1	-0.571429	-0.666667	0.333333	1	married	2	2	201	NA	100
507	Bangladesh	Sagorika	Chittagong	2018-07-12	9	0	0	0	1	0	0	1	0	0	1	1	-0.214286	0	0.333333	0.333333	married	2	2	201	75	75
508	Bangladesh	Sagorika	Chittagong	2018-07-14	9	0	0	1	1	0	1	1	1	1	1	1	-0.428571	-0.333333	0.666667	1	married	2	1	50	NA	100
509	Bangladesh	Sagorika	Chittagong	2018-07-14	6	0	0	1	1	0	1	1	0	0	1	1	0.0714286	0.333333	0.666667	0.333333	married	0	1	50	NA	75
510	Bangladesh	Sagorika	Chittagong	2018-07-14	1	0	0	1	1	0	1	1	1	1	1	1	-0.428571	-0.333333	0.666667	1	married	1	2	201	NA	75
511	Bangladesh	Sagorika	Chittagong	2018-07-14	5	0	0	1	1	0	1	0	1	0	1	1	-0.321429	-0.333333	0.333333	0.666667	married	2	2	201	NA	75
512	Bangladesh	Sagorika	Chittagong	2018-07-14	9	1	1	1	1	0	1	1	0	0	0	1	0.607143	0.666667	1	0.333333	single	0	1	50	NA	100
513	Bangladesh	Sagorika	Chittagong	2018-07-15	9	0	0	1	1	0	1	1	0	1	1	1	-0.178571	0	0.666667	0.666667	married	1	1	50	NA	75
514	Bangladesh	Sagorika	Chittagong	2018-07-15	9	1	0	1	1	1	1	1	0	0	0	0	0.857143	1	1	0	married	2	1	50	NA	100
515	Bangladesh	Sagorika	Chittagong	2018-07-15	6	0	0	1	1	1	1	1	0	0	0	0	0.714286	0.666667	0.666667	0	married	4	2	201	75	75
516	Bangladesh	Sagorika	Chittagong	2018-07-15	7	0	0	1	1	0	1	1	1	1	1	1	-0.428571	-0.333333	0.666667	1	married	0	1	50	NA	100
517	Bangladesh	Sagorika	Chittagong	2018-07-15	9	1	0	1	1	0	1	1	0	0	0	1	0.464286	0.666667	1	0.333333	single	0	2	201	75	75
518	Bangladesh	Sagorika	Chittagong	2018-07-15	9	0	0	1	1	0	1	1	0	0	1	0	0.321429	0.666667	0.666667	0	married	5	2	201	NA	100
519	Bangladesh	Sagorika	Chittagong	2018-07-15	4	0	0	1	1	0	1	0	1	1	1	1	-0.571429	-0.666667	0.333333	1	married	1	2	201	NA	75
520	Bangladesh	N Salimpur	Chittagong	2018-07-09	6	1	1	0	0	0	1	0	1	1	0	1	-0.321429	-0.666667	0.333333	1	married	1	2	201	75	50
521	Bangladesh	N Salimpur	Chittagong	2018-07-09	8	1	0	1	1	1	1	1	0	0	0	0	0.857143	1	1	0	married	2	2	201	75	50
522	Bangladesh	N Salimpur	Chittagong	2018-07-09	10	1	0	1	1	1	1	1	0	0	0	0	0.857143	1	1	0	married	1	2	201	100	50
523	Bangladesh	N Salimpur	Chittagong	2018-07-09	9	1	1	1	0	1	1	1	0	1	0	1	0.357143	0.333333	1	0.666667	single	0	1	50	100	50
524	Bangladesh	N Salimpur	Chittagong	2018-07-09	6	1	0	1	1	1	1	1	1	0	0	1	0.357143	0.333333	1	0.666667	single	0	2	201	75	50
525	Bangladesh	N Salimpur	Chittagong	2018-07-10	8	1	0	0	0	0	0	0	0	1	1	1	-0.607143	-0.333333	0.333333	0.666667	married	3	NA		75	50
526	Bangladesh	N Salimpur	Chittagong	2018-07-10	8	1	1	1	1	1	1	1	1	1	0	1	0.25	0	1	1	married	3	2	201	75	75
527	Bangladesh	N Salimpur	Chittagong	2018-07-10	6	1	1	1	1	1	1	1	1	1	0	1	0.25	0	1	1	married	1	1	50	100	25
528	Bangladesh	N Salimpur	Chittagong	2018-07-10	5	0	0	0	0	0	1	0	1	1	1	1	-0.857143	-1	0	1	married	3	1	50	NA	100
529	Bangladesh	N Salimpur	Chittagong	2018-07-10	6	1	0	1	0	0	0	1	0	1	0	1	-0.0714286	0.333333	1	0.666667	married	1	1	50	NA	100
530	Bangladesh	N Salimpur	Chittagong	2018-07-10	5	1	0	1	0	1	0	1	1	1	1	1	-0.428571	0	1	1	married	2	2	201	NA	100
531	Bangladesh	N Salimpur	Chittagong	2018-07-10	8	1	0	1	1	1	1	1	0	0	0	1	0.607143	0.666667	1	0.333333	widow	1	2	201	NA	100
532	Bangladesh	N Salimpur	Chittagong	2018-07-10	9	1	0	1	1	1	1	1	0	1	1	1	0.107143	0.333333	1	0.666667	married	2	1	50	NA	25
533	Bangladesh	N Salimpur	Chittagong	2018-07-10	6	1	0	1	1	1	1	1	1	0	0	1	0.357143	0.333333	1	0.666667	married	1	2	201	75	25
534	Bangladesh	N Salimpur	Chittagong	2018-07-11	9	1	0	1	1	1	1	1	0	1	0	1	0.357143	0.333333	1	0.666667	married	0	2	201	75	50
535	Bangladesh	N Salimpur	Chittagong	2018-07-11	6	1	0	1	1	1	1	1	1	0	0	0	0.607143	0.666667	1	0.333333	single	0	1	50	100	50
536	Bangladesh	N Salimpur	Chittagong	2018-07-11	7	1	0	1	1	1	1	1	0	1	0	1	0.357143	0.333333	1	0.666667	married	5	1	50	100	100
537	Bangladesh	N Salimpur	Chittagong	2018-07-11	6	1	0	1	1	1	1	1	0	0	0	0	0.857143	1	1	0	single	0	1	50	100	100
538	Bangladesh	N Salimpur	Chittagong	2018-07-10	7	1	0	1	1	1	0	1	1	0	0	1	0.214286	0.333333	1	0.666667	married	1	1	50	100	25
539	Bangladesh	N Salimpur	Chittagong	2018-07-11	7	1	0	1	1	1	1	1	0	0	0	0	0.857143	1	1	0	married	3	2	201	100	50
540	Bangladesh	N Salimpur	Chittagong	2018-07-11	7	1	0	1	1	1	1	1	0	1	0	1	0.357143	0.333333	1	0.666667	married	5	2	201	75	75
541	Bangladesh	N Salimpur	Chittagong	2018-07-11	9	1	0	1	1	1	1	1	0	0	0	0	0.857143	1	1	0	married	1	1	50	75	75
542	Bangladesh	Sagorika	Chittagong	2018-07-12	7	1	0	1	1	1	1	1	0	0	1	0	0.607143	1	1	0	married	3	2	201	NA	100
543	Bangladesh	Sagorika	Chittagong	2018-07-12	8	1	0	1	1	1	1	1	0	0	0	0	0.857143	1	1	0	married	2	2	201	75	75
544	Bangladesh	Sagorika	Chittagong	2018-07-12	8	1	0	1	1	1	1	1	0	0	NA	0	0.857143	1	1	0	married	2	2	201	100	100
545	Bangladesh	Sagorika	Chittagong	2018-07-12	9	1	0	1	1	1	1	1	0	0	0	0	0.857143	1	1	0	single	0	1	50	NA	100
546	Bangladesh	Sagorika	Chittagong	2018-07-12	7	1	0	1	0	0	0	1	0	1	0	1	-0.0714286	0.333333	1	0.666667	married	2	2	201	75	75
547	Bangladesh	Sagorika	Chittagong	2018-07-12	6	1	1	1	1	1	1	1	0	0	0	0	1	1	1	0	married	3	2	201	100	100
548	Bangladesh	Sagorika	Chittagong	2018-07-12	6	1	0	1	1	1	1	1	1	0	1	1	0.107143	0.333333	1	0.666667	married	1	2	201	100	100
549	Bangladesh	Sagorika	Chittagong	2018-07-12	7	1	0	1	1	1	1	1	0	0	0	0	0.857143	1	1	0	married	3	2	201	75	100
550	Bangladesh	Sagorika	Chittagong	2018-07-12	9	1	0	1	1	1	1	1	0	1	0	1	0.357143	0.333333	1	0.666667	single	0	2	201	100	100
551	Bangladesh	Sagorika	Chittagong	2018-07-12	5	1	0	1	1	1	0	1	0	0	0	1	0.464286	0.666667	1	0.333333	married	2	2	201	75	100
552	Bangladesh	Sagorika	Chittagong	2018-07-13	6	1	0	1	1	1	1	1	0	0	0	0	0.857143	1	1	0	married	2	2	201	100	100
553	Bangladesh	Sagorika	Chittagong	2018-07-13	9	1	0	1	1	1	1	1	0	0	0	0	0.857143	1	1	0	single	0	1	50	NA	50
554	Bangladesh	Sagorika	Chittagong	2018-07-13	7	1	0	1	0	0	1	1	0	1	1	1	-0.178571	0.333333	1	0.666667	married	5	1	50	NA	75
555	Bangladesh	Sagorika	Chittagong	2018-07-13	7	1	0	1	1	1	1	1	0	0	0	1	0.607143	0.666667	1	0.333333	married	7	2	201	NA	100
556	Bangladesh	Sagorika	Chittagong	2018-07-13	6	1	0	1	1	1	1	1	0	1	1	1	0.107143	0.333333	1	0.666667	married	3	2	201	NA	100
557	Bangladesh	Sagorika	Chittagong	2018-07-13	7	1	0	1	1	1	1	1	0	1	0	1	0.357143	0.333333	1	0.666667	married	2	2	201	75	100
558	Bangladesh	Sagorika	Chittagong	2018-07-13	6	1	1	1	1	1	1	1	0	0	1	0	0.75	1	1	0	single	0	NA		NA	NA
559	Bangladesh	Sagorika	Chittagong	2018-07-13	8	1	1	1	1	1	1	1	1	1	1	1	0	0	1	1	single	0	2	201	NA	100
560	Bangladesh	Sagorika	Chittagong	2018-07-13	8	1	0	1	1	1	1	1	0	1	1	0	0.357143	0.666667	1	0.333333	single	0	2	201	NA	100
561	Bangladesh	Sagorika	Chittagong	2018-07-13	7	1	0	1	1	1	1	1	0	0	1	1	0.357143	0.666667	1	0.333333	married	2	2	201	NA	100
562	Bangladesh	Sagorika	Chittagong	2018-07-13	7	1	0	1	1	1	1	1	0	0	0	0	0.857143	1	1	0	married	3	2	201	75	100
563	Bangladesh	Sagorika	Chittagong	2018-07-13	6	1	0	1	1	1	1	1	0	0	0	0	0.857143	1	1	0	single	0	1	50	NA	100
564	Bangladesh	Sagorika	Chittagong	2018-07-13	7	0	0	1	1	1	1	1	0	0	0	0	0.714286	0.666667	0.666667	0	married	3	2	201	75	75
565	Bangladesh	Sagorika	Chittagong	2018-07-15	8	1	0	1	1	1	1	1	0	0	0	0	0.857143	1	1	0	married	1	2	201	NA	100
566	Bangladesh	Sagorika	Chittagong	2018-07-15	6	1	0	1	0	0	0	1	0	0	0	0	0.428571	1	1	0	married	1	1	50	NA	100
567	Bangladesh	Sagorika	Chittagong	2018-07-15	6	1	0	1	1	1	1	1	0	0	1	0	0.607143	1	1	0	married	4	2	201	100	100
568	Bangladesh	Sagorika	Chittagong	2018-07-15	8	1	0	1	1	1	1	1	0	0	0	1	0.607143	0.666667	1	0.333333	single	0	2	201	100	75
569	Bangladesh	Sagorika	Chittagong	2018-07-15	6	1	0	1	1	1	1	1	1	0	1	1	0.107143	0.333333	1	0.666667	married	1	1	50	75	75
570	Bangladesh	Sagorika	Chittagong	2018-07-15	6	1	0	1	1	1	1	1	0	0	0	0	0.857143	1	1	0	married	0	1	50	NA	100
571	Bangladesh	Sagorika	Chittagong	2018-07-15	7	1	0	1	1	1	0	1	0	0	0	0	0.714286	1	1	0	married	1	2	201	NA	100
572	Bangladesh	Sagorika	Chittagong	2018-07-15	7	1	0	1	1	1	1	1	0	0	0	0	0.857143	1	1	0	married	6	1	50	100	100
573	Bangladesh	Sagorika	Chittagong	2018-07-15	8	1	0	1	1	1	1	1	1	0	0	0	0.607143	0.666667	1	0.333333	single	0	1	50	75	100
574	Bangladesh	Sagorika	Chittagong	2018-07-15	6	1	0	1	1	1	1	1	0	0	0	1	0.607143	0.666667	1	0.333333	widow	2	2	201	NA	100
575	Bangladesh	Sagorika	Chittagong	2018-07-15	7	1	0	1	1	1	1	1	0	0	1	1	0.357143	0.666667	1	0.333333	widow	2	1	50	NA	100
576	Bangladesh	Sagorika	Chittagong	2018-07-15	7	0	0	1	0	0	1	1	1	0	1	0	-0.0714286	0.333333	0.666667	0.333333	married	2	1	50	NA	100
577	Bangladesh	N Salimpur	Chittagong	2018-07-09	5	1	0	1	1	1	1	1	1	0	0	0	0.607143	0.666667	1	0.333333	single	0	2	201	75	75
578	Bangladesh	N Salimpur	Chittagong	2018-07-09	7	1	0	1	1	1	1	1	0	0	0	0	0.857143	1	1	0	married	1	3	403	100	100
579	Bangladesh	N Salimpur	Chittagong	2018-07-09	5	1	0	1	1	1	1	1	0	0	1	1	0.357143	0.666667	1	0.333333	single	0	2	201	75	75
580	Bangladesh	N Salimpur	Chittagong	2018-07-09	8	0	0	0	1	0	1	0	0	1	1	1	-0.464286	-0.666667	0	0.666667	single	0	2	201	75	75
581	Bangladesh	N Salimpur	Chittagong	2018-07-09	5	1	0	1	1	1	1	1	0	0	0	0	0.857143	1	1	0	single	0	2	201	75	75
582	Bangladesh	N Salimpur	Chittagong	2018-07-10	7	0	0	0	0	0	1	1	0	0	1	1	-0.214286	0	0.333333	0.333333	single	0	2	201	75	75
583	Bangladesh	N Salimpur	Chittagong	2018-07-10	7	1	0	1	1	1	1	1	0	0	0	0	0.857143	1	1	0	married	7	1	50	NA	75
584	Bangladesh	N Salimpur	Chittagong	2018-07-10	8	0	0	1	1	1	1	1	0	0	0	1	0.464286	0.333333	0.666667	0.333333	married	4	4	755	75	75
585	Bangladesh	N Salimpur	Chittagong	2018-07-10	5	1	0	1	1	1	1	1	0	0	0	0	0.857143	1	1	0	married	3	2	201	75	75
586	Bangladesh	N Salimpur	Chittagong	2018-07-10	5	0	0	1	1	1	1	1	0	0	0	0	0.714286	0.666667	0.666667	0	married	4	2	201	75	75
587	Bangladesh	N Salimpur	Chittagong	2018-07-10	7	0	0	1	1	0	1	1	1	1	1	1	-0.428571	-0.333333	0.666667	1	single	0	1	50	75	75
588	Bangladesh	N Salimpur	Chittagong	2018-07-10	6	0	0	1	1	1	1	1	0	0	1	0	0.464286	0.666667	0.666667	0	married	3	1	50	75	100
589	Bangladesh	N Salimpur	Chittagong	2018-07-10	4	0	0	1	1	0	1	1	0	0	0	1	0.321429	0.333333	0.666667	0.333333	married	2	2	201	75	75
590	Bangladesh	N Salimpur	Chittagong	2018-07-10	7	1	0	1	1	1	1	1	0	0	0	0	0.857143	1	1	0	single	0	1	50	75	75
591	Bangladesh	N Salimpur	Chittagong	2018-07-11	6	0	0	1	1	0	1	1	0	0	1	1	0.0714286	0.333333	0.666667	0.333333	married	3	2	201	75	75
592	Bangladesh	N Salimpur	Chittagong	2018-07-11	6	0	0	1	1	1	1	1	0	0	0	0	0.714286	0.666667	0.666667	0	married	4	2	201	75	75
593	Bangladesh	N Salimpur	Chittagong	2018-07-11	6	0	0	1	1	1	1	1	0	0	0	0	0.714286	0.666667	0.666667	0	married	2	2	201	75	75
594	Bangladesh	N Salimpur	Chittagong	2018-07-11	5	0	0	1	1	1	1	1	0	0	1	0	0.464286	0.666667	0.666667	0	married	3	1	50	75	75
595	Bangladesh	N Salimpur	Chittagong	2018-07-11	6	1	0	1	1	1	1	1	0	0	0	1	0.607143	0.666667	1	0.333333	married	1	2	201	75	75
596	Bangladesh	N Salimpur	Chittagong	2018-07-11	5	0	0	1	1	1	1	1	0	0	0	0	0.714286	0.666667	0.666667	0	married	1	1	50	75	75
597	Bangladesh	N Salimpur	Chittagong	2018-07-11	6	1	0	1	1	1	1	1	0	0	0	0	0.857143	1	1	0	married	2	2	201	75	75
598	Bangladesh	Sagorika	Chittagong	2018-07-12	5	0	1	1	1	1	1	1	0	0	0	0	0.857143	0.666667	0.666667	0	married	2	2	201	NA	100
599	Bangladesh	Sagorika	Chittagong	2018-07-12	5	0	0	1	1	1	1	1	0	0	0	0	0.714286	0.666667	0.666667	0	married	1	2	201	NA	100
600	Bangladesh	Sagorika	Chittagong	2018-07-12	7	1	0	1	1	1	1	1	0	0	0	0	0.857143	1	1	0	married	3	2	201	75	75
601	Bangladesh	Sagorika	Chittagong	2018-07-12	5	0	0	1	1	1	1	1	0	0	0	0	0.714286	0.666667	0.666667	0	married	3	1	50	75	75
602	Bangladesh	Sagorika	Chittagong	2018-07-12	6	1	0	1	1	1	1	1	0	0	0	0	0.857143	1	1	0	single	0	2	201	75	75
603	Bangladesh	Sagorika	Chittagong	2018-07-12	5	1	NA	1	1	NA	NA	1	0	0	0	NA	1	1	1	0	married	1	2	201	75	75
604	Bangladesh	Sagorika	Chittagong	2018-07-12	5	1	0	1	1	1	1	1	0	0	0	0	0.857143	1	1	0	married	2	2	201	75	75
605	Bangladesh	Sagorika	Chittagong	2018-07-13	5	1	NA	NA	NA	NA	NA	1	0	0	NA	NA	1	1	1	0	single	0	2	201	NA	NA
606	Bangladesh	Sagorika	Chittagong	2018-07-13	6	1	0	1	1	1	1	1	0	0	0	0	0.857143	1	1	0	single	0	1	50	NA	NA
607	Bangladesh	Sagorika	Chittagong	2018-07-13	5	1	0	1	1	NA	1	1	0	0	0	1	0.583333	0.666667	1	0.333333	single	0	2	201	NA	NA
608	Bangladesh	Sagorika	Chittagong	2018-07-13	2	0	0	1	1	1	1	1	0	0	0	1	0.464286	0.333333	0.666667	0.333333	single	0	1	50	75	75
609	Bangladesh	Sagorika	Chittagong	2018-07-13	4	0	1	1	1	1	1	1	0	0	0	0	0.857143	0.666667	0.666667	0	married	0	1	50	75	75
610	Bangladesh	Sagorika	Chittagong	2018-07-13	5	1	0	1	1	1	1	1	0	0	0	0	0.857143	1	1	0	single	0	2	201	75	75
611	Bangladesh	Sagorika	Chittagong	2018-07-14	6	0	0	1	1	1	1	1	0	0	0	1	0.464286	0.333333	0.666667	0.333333	single	0	2	201	75	75
612	Bangladesh	Sagorika	Chittagong	2018-07-14	6	1	1	1	1	1	1	1	0	0	0	0	1	1	1	0	married	1	2	201	75	75
613	Bangladesh	Sagorika	Chittagong	2018-07-14	5	0	0	1	1	1	1	1	0	0	0	0	0.714286	0.666667	0.666667	0	married	4	2	201	75	75
614	Bangladesh	Sagorika	Chittagong	2018-07-14	4	0	0	1	1	1	1	1	0	0	0	0	0.714286	0.666667	0.666667	0	married	2	1	50	75	75
615	Bangladesh	Sagorika	Chittagong	2018-07-14	7	1	0	1	1	1	1	1	0	0	0	0	0.857143	1	1	0	single	0	2	201	75	75
616	Bangladesh	Sagorika	Chittagong	2018-07-14	6	0	0	1	1	1	1	1	0	0	0	0	0.714286	0.666667	0.666667	0	single	0	2	201	75	75
617	Bangladesh	Sagorika	Chittagong	2018-07-14	6	0	0	1	1	1	1	1	0	0	0	0	0.714286	0.666667	0.666667	0	single	0	2	201	75	75
618	Bangladesh	Sagorika	Chittagong	2018-07-14	6	0	0	1	1	0	1	1	0	0	1	1	0.0714286	0.333333	0.666667	0.333333	married	3	2	201	75	75
619	Bangladesh	Sagorika	Chittagong	2018-07-14	6	0	0	1	1	1	1	1	0	0	0	0	0.714286	0.666667	0.666667	0	married	1	2	201	75	75
620	Bangladesh	Sagorika	Chittagong	2018-07-14	7	0	0	1	1	1	1	1	0	0	0	0	0.714286	0.666667	0.666667	0	single	0	2	201	75	75
621	Bangladesh	Sagorika	Chittagong	2018-07-15	6	0	0	1	1	0	1	1	0	0	1	1	0.0714286	0.333333	0.666667	0.333333	single	0	2	201	75	75
622	Bangladesh	Sagorika	Chittagong	2018-07-15	6	0	0	1	1	1	1	1	0	0	0	0	0.714286	0.666667	0.666667	0	married	1	2	201	75	75
623	Bangladesh	Sagorika	Chittagong	2018-07-15	8	1	0	1	1	1	1	1	0	0	0	0	0.857143	1	1	0	married	3	2	201	75	75
624	Bangladesh	Sagorika	Chittagong	2018-07-15	7	0	0	1	1	1	1	1	0	0	0	0	0.714286	0.666667	0.666667	0	married	3	2	201	75	75
625	Bangladesh	Sagorika	Chittagong	2018-07-15	6	0	0	1	1	1	1	1	0	0	0	0	0.714286	0.666667	0.666667	0	single	0	2	201	75	75
626	Bangladesh	Sagorika	Chittagong	2018-07-13	6	0	0	1	1	1	1	1	0	0	0	0	0.714286	0.666667	0.666667	0	single	0	1	50	75	75
627	Bangladesh	Sagorika	Chittagong	2018-07-15	6	0	1	1	1	1	1	1	0	0	0	0	0.857143	0.666667	0.666667	0	married	3	1	50	75	75
628	Bangladesh	N Salimpur	Chittagong	2018-07-09	8	0	0	1	1	0	1	0	1	1	0	1	-0.321429	-0.666667	0.333333	1	married	4	1	50	75	25
629	Bangladesh	N Salimpur	Chittagong	2018-07-09	8	1	0	1	1	1	1	1	0	1	0	1	0.357143	0.333333	1	0.666667	married	3	NA		75	25
630	Bangladesh	N Salimpur	Chittagong	2018-07-09	9	1	1	1	1	1	1	1	0	0	1	1	0.5	0.666667	1	0.333333	married	5	2	201	100	25
631	Bangladesh	N Salimpur	Chittagong	2018-07-09	6	1	0	1	1	1	1	1	0	0	0	1	0.607143	0.666667	1	0.333333	married	2	NA		75	75
632	Bangladesh	N Salimpur	Chittagong	2018-07-09	6	0	0	0	1	0	1	0	1	0	0	1	-0.214286	-0.666667	0	0.666667	married	0	NA		75	25
633	Bangladesh	N Salimpur	Chittagong	2018-07-10	4	1	0	1	1	1	1	1	0	0	0	1	0.607143	0.666667	1	0.333333	married	4	1	50	75	0
634	Bangladesh	N Salimpur	Chittagong	2018-07-10	7	1	0	0	1	0	1	1	0	1	1	1	-0.178571	0	0.666667	0.666667	married	1	2	201	75	0
635	Bangladesh	N Salimpur	Chittagong	2018-07-10	7	1	0	1	1	1	1	1	0	0	0	1	0.607143	0.666667	1	0.333333	married	3	2	201	75	0
636	Bangladesh	N Salimpur	Chittagong	2018-07-10	5	1	0	1	1	1	1	1	0	0	1	1	0.357143	0.666667	1	0.333333	single	0	1	50	75	0
637	Bangladesh	N Salimpur	Chittagong	2018-07-10	4	1	0	1	1	1	1	0	0	1	0	1	0.214286	0	0.666667	0.666667	married	2	2	201	75	0
638	Bangladesh	N Salimpur	Chittagong	2018-07-10	5	1	0	1	1	1	1	1	0	1	1	1	0.107143	0.333333	1	0.666667	married	3	2	201	75	0
639	Bangladesh	N Salimpur	Chittagong	2018-07-10	6	1	0	1	1	1	1	1	0	0	1	1	0.357143	0.666667	1	0.333333	widow	2	2	201	75	0
640	Bangladesh	N Salimpur	Chittagong	2018-07-10	7	1	0	1	1	1	1	1	0	1	1	1	0.107143	0.333333	1	0.666667	married	6	1	50	75	0
641	Bangladesh	N Salimpur	Chittagong	2018-07-11	5	1	0	1	1	1	1	1	0	0	0	0	0.857143	1	1	0	married	2	2	201	75	0
642	Bangladesh	N Salimpur	Chittagong	2018-07-11	5	1	0	1	1	1	1	1	0	0	0	0	0.857143	1	1	0	married	3	2	201	100	0
643	Bangladesh	N Salimpur	Chittagong	2018-07-11	6	1	0	1	1	1	1	1	0	0	1	1	0.357143	0.666667	1	0.333333	married	2	1	50	75	0
644	Bangladesh	N Salimpur	Chittagong	2018-07-11	7	1	0	0	1	0	1	0	0	1	1	1	-0.321429	-0.333333	0.333333	0.666667	married	2	2	201	75	0
645	Bangladesh	N Salimpur	Chittagong	2018-07-11	6	1	0	0	1	0	1	1	0	1	0	1	0.0714286	0	0.666667	0.666667	single	0	1	50	75	0
646	Bangladesh	N Salimpur	Chittagong	2018-07-11	6	1	0	1	1	0	1	1	0	1	1	1	-0.0357143	0.333333	1	0.666667	married	3	1	50	75	0
647	Bangladesh	Sagorika	Chittagong	2018-07-12	7	1	0	0	1	0	1	0	0	1	1	1	-0.321429	-0.333333	0.333333	0.666667	married	2	2	201	75	25
648	Bangladesh	Sagorika	Chittagong	2018-07-12	7	1	0	1	1	1	1	1	0	0	0	0	0.857143	1	1	0	married	4	2	201	75	0
649	Bangladesh	Sagorika	Chittagong	2018-07-12	10	1	0	1	1	1	1	1	0	0	0	0	0.857143	1	1	0	married	0	2	201	75	25
650	Bangladesh	Sagorika	Chittagong	2018-07-12	8	1	0	1	1	1	1	0	0	0	0	0	0.714286	0.666667	0.666667	0	married	0	2	201	75	0
651	Bangladesh	Sagorika	Chittagong	2018-07-12	6	1	0	1	1	1	1	1	0	1	0	0	0.607143	0.666667	1	0.333333	married	1	2	201	75	25
652	Bangladesh	Sagorika	Chittagong	2018-07-12	4	1	0	1	1	1	1	1	0	0	0	0	0.857143	1	1	0	married	4	4	755	75	0
653	Bangladesh	Sagorika	Chittagong	2018-07-13	7	1	0	0	1	1	1	1	0	0	0	1	0.464286	0.333333	0.666667	0.333333	single	0	2	201	100	0
654	Bangladesh	Sagorika	Chittagong	2018-07-13	8	1	0	1	1	1	1	1	0	0	0	0	0.857143	1	1	0	married	3	3	403	75	0
655	Bangladesh	Sagorika	Chittagong	2018-07-13	8	1	0	1	1	1	1	1	0	0	0	0	0.857143	1	1	0	married	0	1	50	100	25
656	Bangladesh	Sagorika	Chittagong	2018-07-13	8	1	0	1	1	1	1	0	0	0	0	0	0.714286	0.666667	0.666667	0	married	2	4	755	100	0
657	Bangladesh	Sagorika	Chittagong	2018-07-13	8	1	0	1	1	1	1	1	0	1	1	0	0.357143	0.666667	1	0.333333	single	0	2	201	100	0
658	Bangladesh	Sagorika	Chittagong	2018-07-13	10	1	0	1	1	1	1	1	0	0	0	0	0.857143	1	1	0	single	0	2	201	100	0
659	Bangladesh	Sagorika	Chittagong	2018-07-13	10	1	0	0	1	0	1	1	0	1	0	1	0.0714286	0	0.666667	0.666667	married	2	4	755	100	0
660	Bangladesh	Sagorika	Chittagong	2018-07-13	9	1	0	1	1	1	1	1	0	0	0	0	0.857143	1	1	0	married	1	2	201	100	25
661	Bangladesh	Sagorika	Chittagong	2018-07-13	5	1	0	1	1	1	1	1	0	0	0	0	0.857143	1	1	0	married	2	4	755	100	0
662	Bangladesh	Sagorika	Chittagong	2018-07-14	8	1	0	1	1	1	1	1	0	0	0	0	0.857143	1	1	0	married	1	2	201	100	75
663	Bangladesh	Sagorika	Chittagong	2018-07-14	3	0	0	1	1	1	1	1	0	0	0	0	0.714286	0.666667	0.666667	0	single	0	1	50	100	100
664	Bangladesh	Sagorika	Chittagong	2018-07-14	6	1	0	0	1	0	1	0	0	1	0	0	0.178571	0	0.333333	0.333333	married	1	1	50	100	75
665	Bangladesh	Sagorika	Chittagong	2018-07-14	9	1	0	1	1	1	1	1	1	0	0	0	0.607143	0.666667	1	0.333333	single	0	4	755	100	100
666	Bangladesh	Sagorika	Chittagong	2018-07-14	10	1	0	1	1	1	1	1	0	0	1	0	0.607143	1	1	0	married	3	3	403	100	75
667	Bangladesh	Sagorika	Chittagong	2018-07-14	9	1	0	1	1	1	1	1	0	0	0	0	0.857143	1	1	0	single	0	3	403	100	100
668	Bangladesh	Sagorika	Chittagong	2018-07-14	8	1	1	1	1	1	1	1	0	0	0	0	1	1	1	0	married	4	2	201	100	100
669	Bangladesh	Sagorika	Chittagong	2018-07-14	8	1	0	1	1	1	1	1	0	0	0	0	0.857143	1	1	0	married	3	2	201	100	75
670	Bangladesh	Sagorika	Chittagong	2018-07-15	8	1	1	1	1	1	1	1	0	0	1	1	0.5	0.666667	1	0.333333	married	2	4	755	100	100
671	Bangladesh	Sagorika	Chittagong	2018-07-15	6	0	0	0	0	0	1	1	1	1	1	1	-0.714286	-0.666667	0.333333	1	married	0	2	201	NA	100
672	Bangladesh	Sagorika	Chittagong	2018-07-15	5	1	0	1	1	1	1	1	0	1	1	1	0.107143	0.333333	1	0.666667	single	0	1	50	NA	100
673	Bangladesh	Sagorika	Chittagong	2018-07-15	6	0	0	0	1	0	1	0	0	0	1	1	-0.214286	-0.333333	0	0.333333	married	0	2	201	NA	100
674	Bangladesh	Sagorika	Chittagong	2018-07-15	10	1	0	0	1	1	1	0	1	0	1	1	-0.178571	-0.333333	0.333333	0.666667	single	0	2	201	NA	100
675	Bangladesh	Sagorika	Chittagong	2018-07-15	7	1	0	1	1	0	1	1	0	1	0	0	0.464286	0.666667	1	0.333333	married	0	2	201	NA	100
676	Bangladesh	Sagorika	Chittagong	2018-07-15	6	1	0	1	1	0	1	1	0	0	1	1	0.214286	0.666667	1	0.333333	married	0	2	201	NA	100
677	Bangladesh	Sagorika	Chittagong	2018-07-15	6	1	0	0	1	0	1	0	0	0	0	0	0.428571	0.333333	0.333333	0	married	0	2	201	NA	100
678	Bangladesh	Sagorika	Chittagong	2018-07-15	6	1	0	1	1	NA	1	1	0	0	0	0	0.833333	1	1	0	single	0	2	201	NA	100
