# Supplementary material for: Happy without money: Minimally monetized societies can exhibit high subjective well-being
Source: PLoS One. 2021 Jan 13;16(1):e0244569. doi: 10.1371/journal.pone.0244569 (PMC7806144; doi:10.1371/journal.pone.0244569)
Supplement: S2 Data — This file contains the raw data from phone interviews, along with participant ID, date and time of the call, and location of respondents. Ha’apai was the village sampled for Roviana, Nusa Baruqu for Gizo, and ND refers to Nijhum Dwip. (XLSX) [file pone.0244569.s008.xlsx]

## Sheet: Sheet1
Participant ID	Call number	Location	Year	Month	Time	What are you feeling
HPH01	1	Ha'apai	2018	April	1650	satisfied
HPH02	2	Ha'apai	2018	April	1644	happy, fine, well
HPH03	3	Ha'apai	2018	April	1750	anxious to smoke
HPH04	4	Ha'apai	2018	April	2002	satisfied, worried
HPH05	5	Ha'apai	2018	April	2024	happy
HPH06	6	Ha'apai	2018	April	2028	cold
HPH07	7	Ha'apai	2018	April	2128	fine, well
HPH08	8	Ha'apai	2018	April	2315	satisfied
HPH09	9	Ha'apai	2018	April	1113	fine, well
HPH10	10	Ha'apai	2018	April	1119	happy
HPH11	11	Ha'apai	2018	April	1135	happy, fine, well
HPH03	12	Ha'apai	2018	April	1145	smiling
HPH12	13	Ha'apai	2018	April	1153	fine, well, anxious to smoke
HPH01	14	Ha'apai	2018	April	1230	anxious to smoke
HPH06	15	Ha'apai	2018	April	1415	happy
HPH13	16	Ha'apai	2018	April	1420	fine, well
HPH01	17	Ha'apai	2018	April	1617	hungry
HPH13	18	Ha'apai	2018	April	1106	fine, well
HPH11	19	Ha'apai	2018	April	1112	angry
HPH15	20	Ha'apai	2018	April	1400	fine, well, hungry
HPH06	21	Ha'apai	2018	April	1408	ill, sick
HPH12	22	Ha'apai	2018	April	1426	happy
HPH04	23	Ha'apai	2018	April	1450	happy
HPH16	24	Ha'apai	2018	April	1505	satisfied, hungry, anxious to smoke
HPH03	25	Ha'apai	2018	April	1516	hungry
HPH17	26	Ha'apai	2018	April	1538	hungry, tired, satisfied, anxious to smoke
HPH08	27	Ha'apai	2018	April	1615	tired, satisfied, hungry
HPH13	28	Ha'apai	2018	April	1620	tired, satisfied
HPH07	29	Ha'apai	2018	April	1704	happy, thirsty
HPH10	30	Ha'apai	2018	April	1717	happy, tired
HPH12	31	Ha'apai	2018	April	2005	fine, well
HPH17	32	Ha'apai	2018	April	2010	tired
HPH10	33	Ha'apai	2018	April	2020	fine, well
HPH02	34	Ha'apai	2018	April	2024	tired, hungry
HPH07	35	Ha'apai	2018	April	2030	fine, well
HPH09	36	Ha'apai	2018	April	2036	happy
HPH15	37	Ha'apai	2018	April	2043	happy, fine, well
HPH01	38	Ha'apai	2018	April	2048	happy, anxious to smoke
HPH14	39	Ha'apai	2018	April	2108	fine, well
HPH03	40	Ha'apai	2018	April	2115	happy, fine, well
HPH11	41	Ha'apai	2018	April	1020	happy
HPH12	42	Ha'apai	2018	April	1033	happy, hungry
HPH03	43	Ha'apai	2018	April	1039	happy
HPH16	44	Ha'apai	2018	April	1045	fine, well
HPH14	45	Ha'apai	2018	April	1100	tired
HPH17	46	Ha'apai	2018	April	1110	happy
HPH04	47	Ha'apai	2018	April	1130	satisfied
HPH02	48	Ha'apai	2018	April	1145	fine, well
HPH01	49	Ha'apai	2018	April	1201	happy, fine, well
HPH11	50	Ha'apai	2018	April	1210	fine, well
HPH05	51	Ha'apai	2018	April	1216	happy
HPH10	52	Ha'apai	2018	April	1223	happy, fine, well
HPH06	53	Ha'apai	2018	April	1235	satisfied
HPH07	54	Ha'apai	2018	April	1245	satisfied, happy, well, fine
HPH08	55	Ha'apai	2018	April	1310	fine, well
HPH09	56	Ha'apai	2018	April	1325	happy, fine, well
HPH10	57	Ha'apai	2018	April	2010	happy
HPH13	58	Ha'apai	2018	April	2020	tired
HPH04	59	Ha'apai	2018	April	2035	fine, well
HPH15	60	Ha'apai	2018	April	2049	tired
HPH01	61	Ha'apai	2018	April	809	happy, komolo
HPH03	62	Ha'apai	2018	April	914	fine, well, anxious to smoke
HPH06	63	Ha'apai	2018	April	935	happy, fine, well
HPH11	64	Ha'apai	2018	April	1001	happy, fine, well
HPH14	65	Ha'apai	2018	April	1020	satisfied
HPH05	66	Ha'apai	2018	April	1038	tired
NBPH07	1	Nusa Baruqu	2018	May	2010	happy
NBPH09	2	Nusa Baruqu	2018	May	2018	happy
NBPH13	3	Nusa Baruqu	2018	May	2043	satisfied, happy
NBPH13	4	Nusa Baruqu	2018	May	807	happy
NBPH05	5	Nusa Baruqu	2018	May	833	happy
NBPH12	6	Nusa Baruqu	2018	May	842	happy
NBPH09	7	Nusa Baruqu	2018	May	852	satisfied
NBPH06	8	Nusa Baruqu	2018	May	1103	happy
NBPH07	9	Nusa Baruqu	2018	May	1146	happy
NBPH11	10	Nusa Baruqu	2018	May	1159	happy
NBPH04	11	Nusa Baruqu	2018	May	1705	happy, well
NBPH03	12	Nusa Baruqu	2018	May	1721	happy
NBPH13	13	Nusa Baruqu	2018	May	1906	hungry
NBPH12	14	Nusa Baruqu	2018	May	1920	tired
NBPH03	15	Nusa Baruqu	2018	May	1947	happy
NBPH01	16	Nusa Baruqu	2018	May	00:15:00	anxious to smoke, tired
NBPH05	17	Nusa Baruqu	2018	May	2010	happy, smiling
NBPH07	18	Nusa Baruqu	2018	May	2032	happy
NBPH09	19	Nusa Baruqu	2018	May	2101	happy
NBPH11	20	Nusa Baruqu	2018	May	2333	happy
NBPH07	21	Nusa Baruqu	2018	May	915	happy, well
NBPH10	22	Nusa Baruqu	2018	May	921	hungry, smiling
NBPH13	23	Nusa Baruqu	2018	May	924	happy
NBPH11	24	Nusa Baruqu	2018	May	930	happy, well
NBPH04	25	Nusa Baruqu	2018	May	951	happy
NBPH03	26	Nusa Baruqu	2018	May	1000	happy
NBPH06	27	Nusa Baruqu	2018	May	1636	tired, hungry
NBPH05	28	Nusa Baruqu	2018	May	1648	happy
NBPH10	29	Nusa Baruqu	2018	May	2005	happy
NBPH03	30	Nusa Baruqu	2018	May	2017	happy
NBPH05	31	Nusa Baruqu	2018	May	2116	tired
NBPH11	32	Nusa Baruqu	2018	May	2125	happy
NBPH04	33	Nusa Baruqu	2018	May	2243	happy, well
NBPH06	34	Nusa Baruqu	2018	May	2346	tired
NBPH03	35	Nusa Baruqu	2018	May	1111	happy
NBPH05	36	Nusa Baruqu	2018	May	1120	happy
NBPH07	37	Nusa Baruqu	2018	May	1134	happy
NBPH06	38	Nusa Baruqu	2018	May	1156	happy, well, thirsty
NBPH01	39	Nusa Baruqu	2018	May	1225	happy
NBPH09	40	Nusa Baruqu	2018	May	1233	happy
NBPH13	41	Nusa Baruqu	2018	May	2042	well
NBPH04	42	Nusa Baruqu	2018	May	2048	fine, well
NBPH01	43	Nusa Baruqu	2018	May	2056	hungry
NBPH03	44	Nusa Baruqu	2018	May	2123	happy
NBPH05	45	Nusa Baruqu	2018	May	2135	happy, well
NBPH11	46	Nusa Baruqu	2018	May	2150	happy
NBPH09	47	Nusa Baruqu	2018	May	2205	happy
NBPH12	48	Nusa Baruqu	2018	May	2225	happy, well, anxious to smoke
NBPH06	49	Nusa Baruqu	2018	May	2238	happy, well, tired
NBPH10	50	Nusa Baruqu	2018	May	1224	hungry, sad
NBPH13	51	Nusa Baruqu	2018	May	1301	happy
NBPH06	52	Nusa Baruqu	2018	May	1312	happy, well
NBPH01	53	Nusa Baruqu	2018	May	1319	happy, anxious to smoke
NBPH04	54	Nusa Baruqu	2018	May	1505	happy
NBPH12	55	Nusa Baruqu	2018	May	1515	tired, anxious to smoke
NBPH07	56	Nusa Baruqu	2018	May	1530	happy, well
NBPH05	57	Nusa Baruqu	2018	May	1537	happy, well
NBPH09	58	Nusa Baruqu	2018	May	1545	happy, anxious to smoke
NBPH03	59	Nusa Baruqu	2018	May	1609	happy, well
NBPH07	60	Nusa Baruqu	2018	May	2149	happy, well
NBPH10	61	Nusa Baruqu	2018	May	2158	fine, well
NBPH09	62	Nusa Baruqu	2018	May	2215	happy, well
NBPH05	63	Nusa Baruqu	2018	May	2220	happy, well
NBPH03	64	Nusa Baruqu	2018	May	2228	happy
NBPH12	65	Nusa Baruqu	2018	May	2236	fine, well
NBPH03	66	Nusa Baruqu	2018	May	2249	happy
NBPH13	67	Nusa Baruqu	2018	May	1416	fine, well
NBPH04	68	Nusa Baruqu	2018	May	1433	happy, well
NBPH02	69	Nusa Baruqu	2018	May	1442	happy
NBPH05	70	Nusa Baruqu	2018	May	1449	happy
NBPH09	71	Nusa Baruqu	2018	May	1508	happy, well
NBPH01	72	Nusa Baruqu	2018	May	1515	happy, well, anxious to smoke
NBPH08	73	Nusa Baruqu	2018	May	1537	happy, well
NBPH10	74	Nusa Baruqu	2018	May	1548	a bit sick
NBPH06	75	Nusa Baruqu	2018	May	1615	happy
NBPH09	76	Nusa Baruqu	2018	May	2158	fine, well
NBPH05	77	Nusa Baruqu	2018	May	2219	happy, well
NBPH02	78	Nusa Baruqu	2018	May	2222	happy, hungry
NBPH10	79	Nusa Baruqu	2018	May	2238	happy, satisfied
NBPH12	80	Nusa Baruqu	2018	May	2250	happy
NBPH08	81	Nusa Baruqu	2018	May	2315	tired
NBPH01	82	Nusa Baruqu	2018	May	2329	satisfied
NBPH11	83	Nusa Baruqu	2018	May	2335	happy
NBPH03	84	Nusa Baruqu	2018	May	2347	fine, well
NBPH10	85	Nusa Baruqu	2018	May	851	tired, sleepy
NBPH01	86	Nusa Baruqu	2018	May	900	happy, satisfied
NBPH05	87	Nusa Baruqu	2018	May	910	smiling
NBPH13	88	Nusa Baruqu	2018	May	919	tired
NBPH07	89	Nusa Baruqu	2018	May	927	happy, well, anxious to smoke
NBPH06	90	Nusa Baruqu	2018	May	935	happy, satisfied
NBPH03	91	Nusa Baruqu	2018	May	1015	happy, tired
NBPH12	92	Nusa Baruqu	2018	May	1028	tired, sleepy
NBPH09	93	Nusa Baruqu	2018	May	1035	tired, weak
NBPH11	94	Nusa Baruqu	2018	May	1048	happy, satisfied, well
NBPH04	95	Nusa Baruqu	2018	May	1105	happy, satisfied, well
NBPH08	96	Nusa Baruqu	2018	May	1120	happy, well
NBPH05	97	Nusa Baruqu	2018	May	1130	happy
PHND-01	1	ND	2018	June	1345	happy
PHND-09	2	ND	2018	June	1355	well, hungry
PHND-10	3	ND	2018	June	1405	sick, well
PHND-19	4	ND	2018	June	1416	smiling
PHND-04	5	ND	2018	June	1428	happy, hungry
PHND-15	6	ND	2018	June	1440	hungry
PHND-18	7	ND	2018	June	1450	well
PHND-07	8	ND	2018	June	1456	sick, hungry
PHND-12	9	ND	2018	June	1502	anxious, worried
PHND-13	10	ND	2018	June	1509	not good at all
PHND-15	11	ND	2018	June	1515	happy
PHND-16	12	ND	2018	June	1530	happy, thirsty
PHND-14	13	ND	2018	June	1547	hungry, satisfied
PHND-21	14	ND	2018	June	1555	worried
PHND-06	15	ND	2018	June	1559	happy, smiling
PHND-20	16	ND	2018	June	1605	happy, satisfied
PHND-23	17	ND	2018	June	1612	well, hungry
PHND-24	18	ND	2018	June	1617	happy, smiling
PHND-22	19	ND	2018	June	1615	happy, smiling
PHND-25	20	ND	2018	June	1620	sick
PHND-17	21	ND	2018	June	1625	hungry
PHND-02	22	ND	2018	June	1622	anxious, worried
PHND-01	23	ND	2018	June	745	sick
PHND-03	24	ND	2018	June	755	hungry
PHND-04	25	ND	2018	June	803	happy
PHND-07	26	ND	2018	June	809	angry
PHND-06	27	ND	2018	June	830	not good at all
PHND-08	28	ND	2018	June	840	worried
PHND-09	29	ND	2018	June	845	thirsty, hungry
PHND-10	30	ND	2018	June	855	satisfied
PHND-11	31	ND	2018	June	910	well
PHND-12	32	ND	2018	June	925	hungry
PHND-08	33	ND	2018	June	945	happy, satisfied
PHND-18	34	ND	2018	June	1030	well
PHND-12	35	ND	2018	June	1055	not good at all
PHND-27	36	ND	2018	June	1144	worried
PHND-20	37	ND	2018	June	1157	not good at all
PHND-21	38	ND	2018	June	1203	worried
PHND-01	39	ND	2018	June	1825	happy
PHND-10	40	ND	2018	June	1835	thirsty, hungry
PHND-09	41	ND	2018	June	1850	satisfied
PHND-19	42	ND	2018	June	1900	worried
PHND-04	43	ND	2018	June	1925	hungry
PHND-18	44	ND	2018	June	1939	sick
PHND-12	45	ND	2018	June	1937	worried
PHND-07	46	ND	2018	June	1945	anxious
PHND-17	47	ND	2018	June	2000	satisfied
PHND-02	48	ND	2018	June	2015	happy
PHND-13	49	ND	2018	June	2020	not good at all
PHND-03	50	ND	2018	June	2035	smiling
PHND-04	51	ND	2018	June	2050	happy
PHND-15	52	ND	2018	June	2100	sick
PHND-20	53	ND	2018	June	2110	thirsty
PHND-21	54	ND	2018	June	2115	angry
PHND-22	55	ND	2018	June	2125	not good at all
PHND-14	56	ND	2018	June	2127	anxious
PHND-16	57	ND	2018	June	2127	well
PHND-06	58	ND	2018	June	2200	sick
PHND-04	59	ND	2018	June	810	hungry
PHND-01	60	ND	2018	June	820	happy
PHND-09	61	ND	2018	June	826	worried
PHND-10	62	ND	2018	June	835	angry
PHND-15	63	ND	2018	June	840	happy
PHND-19	64	ND	2018	June	847	well
PHND-18	65	ND	2018	June	858	happy
PHND-07	66	ND	2018	June	915	worried
PHND-12	67	ND	2018	June	940	sick
PHND-13	68	ND	2018	June	957	worried, hungry
PHND-02	69	ND	2018	June	1020	anxious
PHND-22	70	ND	2018	June	1030	ill
PHND-05	71	ND	2018	June	1035	not good at all
PHND-16	72	ND	2018	June	1042	hungry
PHND-14	73	ND	2018	June	1050	worried
PHND-08	74	ND	2018	June	1100	happy
PHND-21	75	ND	2018	June	1110	sick
PHND-06	76	ND	2018	June	1120	worried
PHND-20	77	ND	2018	June	1127	not good at all
PHND-23	78	ND	2018	June	1138	happy
PHND-25	79	ND	2018	June	1142	worried
PHND-17	80	ND	2018	June	1150	hungry
PHND-03	81	ND	2018	June	1155	satisfied
PHND-11	82	ND	2018	June	1205	hungry
PHND-02	83	ND	2018	June	1812	happy, anxious
PHND-03	84	ND	2018	June	1818	anxious
PHND-05	85	ND	2018	June	1827	worried
PHND-06	86	ND	2018	June	1835	angry
PHND-27	87	ND	2018	June	1845	happy
PHND-29	88	ND	2018	June	1850	thirsty
PHND-10	89	ND	2018	June	1855	happy
PHND-11	90	ND	2018	June	1910	sick
PHND-12	91	ND	2018	June	1927	satisfied
PHND-13	92	ND	2018	June	1933	sick
PHND-15	93	ND	2018	June	1945	happy
PHND-17	94	ND	2018	June	2005	anxious
PHND-01	95	ND	2018	June	2015	happy
PHND-04	96	ND	2018	June	2020	worried
PHND-14	97	ND	2018	June	2030	scared
PHND-18	98	ND	2018	June	2145	angry, anxious
PHND-19	99	ND	2018	June	2200	not good at all
PHND-22	100	ND	2018	June	2210	happy, well
PHND-23	101	ND	2018	June	2215	anxious
PHND-25	102	ND	2018	June	2322	satisfied
PHND-08	103	ND	2018	June	2330	not good at all
PHND-07	104	ND	2018	June	2347	worried, scared
PHND-24	105	ND	2018	June	2350	happy, hungry
PHND-08	106	ND	2018	July	800	anxious
PHND-12	107	ND	2018	July	808	hungry, thirsty
PHND-XX	108	ND	2018	July	815	satisfied
PHND-19	109	ND	2018	July	825	well, hungry, thirsty
PHND-01	110	ND	2018	July	840	anxious
PHND-05	111	ND	2018	July	853	satisfied
PHND-06	112	ND	2018	July	910	angry
PHND-07	113	ND	2018	July	915	ill, sick
PHND-10	114	ND	2018	July	920	not good at all
PHND-12	115	ND	2018	July	927	ill, sick
PHND-13	116	ND	2018	July	935	happy
PHND-18	117	ND	2018	July	1000	satisfied
PHND-02	118	ND	2018	July	1035	happy
PHND-24	119	ND	2018	July	1045	satisfied
PHND-15	120	ND	2018	July	1050	worried
PHND-09	121	ND	2018	July	1100	sick
PHND-16	122	ND	2018	July	1120	anxious
PHND-23	123	ND	2018	July	1130	hungry, thirsty
PHND-03	124	ND	2018	July	1135	well
PHND-11	125	ND	2018	July	1142	happy
PHND-01	126	ND	2018	July	1837	hungry
PHND-04	127	ND	2018	July	1853	happy, hungry
PHND-02	128	ND	2018	July	1900	happy, worried
PHND-05	129	ND	2018	July	1905	well
PHND-06	130	ND	2018	July	1940	happy
PHND-08	131	ND	2018	July	1949	thirsty
PHND-09	132	ND	2018	July	1954	not good at all
PHND-10	133	ND	2018	July	2005	anxious, sick
PHND-11	134	ND	2018	July	2015	sick
PHND-12	135	ND	2018	July	2022	sick
PHND-13	136	ND	2018	July	2030	not good at all
PHND-14	137	ND	2018	July	2035	happy
PHND-15	138	ND	2018	July	2050	sick
PHND-16	139	ND	2018	July	2100	hungry
PHND-18	140	ND	2018	July	2110	satisfied
PHND-19	141	ND	2018	July	2120	happy
PHND-20	142	ND	2018	July	2130	happy
PHND-21	143	ND	2018	July	2135	not good at all
PHND-22	144	ND	2018	July	2143	angry
PHND-23	145	ND	2018	July	2159	worried
PHND-24	146	ND	2018	July	2300	worried
PHND-03	147	ND	2018	July	2310	well
PHND-07	148	ND	2018	July	2325	happy
PHND-08	149	ND	2018	July	830	happy, hungry
PHND-XX	150	ND	2018	July	837	satisfied, well
PHND-02	151	ND	2018	July	840	not good at all
PHND-05	152	ND	2018	July	850	worried
PHND-07	153	ND	2018	July	930	worried
PHND-01	154	ND	2018	July	940	hungry
PHND-03	155	ND	2018	July	950	angry
PHND-10	156	ND	2018	July	1000	worried, not good at all
PHND-11	157	ND	2018	July	1005	NA
PHND-12	158	ND	2018	July	1012	hungry, thirsty
PHND-06	159	ND	2018	July	1022	angry, sick
PHND-13	160	ND	2018	July	1030	happy
PHND-18	161	ND	2018	July	1035	worried
PHND-20	162	ND	2018	July	1048	worried, hungry
PHND-21	163	ND	2018	July	1055	ill, sick
PHND-22	164	ND	2018	July	1110	thirsty
PHND-24	165	ND	2018	July	1117	happy
PHND-25	166	ND	2018	July	1120	well
PHND-15	167	ND	2018	July	1125	anxious
PHND-09	168	ND	2018	July	1135	happy
PHND-07	169	ND	2018	July	1140	sick
PHND-23	170	ND	2018	July	1145	happy, hungry
PHND-19	171	ND	2018	July	1150	satisfied
PHND-16	172	ND	2018	July	1205	worried
PHND-02	173	ND	2018	July	1820	happy
PHND-05	174	ND	2018	July	1830	happy
PHND-07	175	ND	2018	July	1838	sick
PHND-08	176	ND	2018	July	1850	well
PHND-01	177	ND	2018	July	1900	worried
PHND-17	178	ND	2018	July	1910	not good at all
PHND-09	179	ND	2018	July	1930	happy, hungry
PHND-11	180	ND	2018	July	1949	happy
PHND-12	181	ND	2018	July	1957	sick
PHND-14	182	ND	2018	July	2013	happy
PHND-13	183	ND	2018	July	2018	happy, well
PHND-06	184	ND	2018	July	2047	angry
PHND-03	185	ND	2018	July	2059	happy
PHND-04	186	ND	2018	July	2110	worried
PHND-16	187	ND	2018	July	2122	happy
PHND-18	188	ND	2018	July	2131	NA
PHND-21	189	ND	2018	July	2145	happy, thirsty
PHND-20	190	ND	2018	July	2153	smiling
PHND-23	191	ND	2018	July	2303	happy, well, satisfied
PHND-19	192	ND	2018	July	2310	happy
PHND-24	193	ND	2018	July	2327	angry
PHND-25	194	ND	2018	July	2333	hungry
PHND-15	195	ND	2018	July	2340	happy
PHND-04	196	ND	2018	July	740	well
PHND-08	197	ND	2018	July	750	happy
PHND-14	198	ND	2018	July	800	worried
PHND-05	199	ND	2018	July	810	happy
PHND-06	200	ND	2018	July	817	hungry
PHND-10	201	ND	2018	July	827	worried
PHND-11	202	ND	2018	July	838	worried, sick
PHND-12	203	ND	2018	July	850	hungry
PHND-13	204	ND	2018	July	915	satisfied
PHND-16	205	ND	2018	July	920	sick
PHND-18	206	ND	2018	July	930	worried
PHND-19	207	ND	2018	July	1010	worried
PHND-20	208	ND	2018	July	1021	worried
PHND-21	209	ND	2018	July	1030	hungry, thirsty
PHND-22	210	ND	2018	July	1038	worried
PHND-25	211	ND	2018	July	1047	worried
PHND-15	212	ND	2018	July	1056	happy
PHND-XX	213	ND	2018	July	1105	happy
PHND-16	214	ND	2018	July	1117	happy
PHND-17	215	ND	2018	July	1117	worried
PHND-07	216	ND	2018	July	1123	satisfied
PHND-05	217	ND	2018	July	1755	satisfied
PHND-02	218	ND	2018	July	1810	happy
PHND-08	219	ND	2018	July	1820	hungry
PHND-04	220	ND	2018	July	1829	worried
PHND-06	221	ND	2018	July	1840	thirsty
PHND-07	222	ND	2018	July	2100	angry
PHND-10	223	ND	2018	July	2121	NA
PHND-11	224	ND	2018	July	2128	well
PHND-12	225	ND	2018	July	2145	happy
PHND-13	226	ND	2018	July	2153	hungry
PHND-15	227	ND	2018	July	2200	thirsty
PHND-14	228	ND	2018	July	2208	happy
PHND-19	229	ND	2018	July	2217	worried
PHND-20	230	ND	2018	July	2224	satisfied
PHND-21	231	ND	2018	July	2255	not good at all
PHND-22	232	ND	2018	July	2310	sick
PHND-01	233	ND	2018	July	2319	hungry
PHND-03	234	ND	2018	July	2331	hungry
PHND-16	235	ND	2018	July	2341	happy
PHND-18	236	ND	2018	July	2350	hungry
PHND-17	237	ND	2018	July	2359	satisfied
PHND-01	238	ND	2018	July	740	happy
PHND-02	239	ND	2018	July	750	hungry
PHND-03	240	ND	2018	July	810	satisfied
PHND-05	242	ND	2018	July	818	thirsty
PHND-06	243	ND	2018	July	829	happy
PHND-07	244	ND	2018	July	837	NA
PHND-09	246	ND	2018	July	845	worried
PHND-10	247	ND	2018	July	850	happy
PHND-11	248	ND	2018	July	857	hungry
PHND-12	249	ND	2018	July	905	worried
PHND-08	250	ND	2018	July	915	sick
PHND-13	250	ND	2018	July	923	angry
PHND-17	254	ND	2018	July	1110	happy
PHND-18	255	ND	2018	July	1125	happy
PHND-01	256	ND	2018	July	1805	happy
PHND-02	257	ND	2018	July	1815	happy
PHND-08	258	ND	2018	July	1820	worried
PHND-03	259	ND	2018	July	1830	satisfied
PHND-05	261	ND	2018	July	1845	worried
PHND-07	263	ND	2018	July	1835	thirsty
PHND-04	264	ND	2018	July	1858	not good at all
PHND-09	265	ND	2018	July	1905	worried
PHND-10	266	ND	2018	July	1915	happy, hungry
PHND-11	267	ND	2018	July	1921	satisfied
PHND-12	268	ND	2018	July	1928	happy
PHND-13	269	ND	2018	July	1940	hungry
PHND-14	270	ND	2018	July	1951	happy
PHND-15	271	ND	2018	July	1957	hungry
PHND-17	273	ND	2018	July	2010	worried
PHND-18	274	ND	2018	July	2025	worried
PHND-19	275	ND	2018	July	2035	worried, hungry
PHND-20	276	ND	2018	July	2043	hungry
PHND-21	277	ND	2018	July	2050	worried
PHND-01	278	ND	2018	July	725	satisfied
PHND-02	279	ND	2018	July	736	satisfied
PHND-03	280	ND	2018	July	805	sick
PHND-04	281	ND	2018	July	815	happy
PHND-05	282	ND	2018	July	835	satisfied
PHND-06	283	ND	2018	July	843	happy, hungry
PHND-07	284	ND	2018	July	855	happy
PHND-08	285	ND	2018	July	910	happy
PHND-09	286	ND	2018	July	915	angry
PHND-10	287	ND	2018	July	928	happy
PHND-11	288	ND	2018	July	932	happy
PHND-12	289	ND	2018	July	945	satisfied
PHND-13	290	ND	2018	July	953	happy
PHND-14	291	ND	2018	July	1005	happy
PHND-15	292	ND	2018	July	1015	happy
PHND-16	293	ND	2018	July	1025	thirsty
PHND-17	294	ND	2018	July	1032	worried
PHND-18	295	ND	2018	July	1045	happy
PHND-19	296	ND	2018	July	1052	satisfied
PHND-20	297	ND	2018	July	1105	worried
PHND-01	298	ND	2018	July	1805	worried, hungry
PHND-02	299	ND	2018	July	1815	happy
PHND-03	300	ND	2018	July	1828	happy
PHND-04	301	ND	2018	July	1835	happy
PHND-05	302	ND	2018	July	1842	hungry
PHND-06	303	ND	2018	July	1850	sick
PHND-07	304	ND	2018	July	1900	satisfied
PHND-08	305	ND	2018	July	1910	happy
PHND-09	306	ND	2018	July	1925	happy
PHND-10	307	ND	2018	July	1940	thirsty
PHND-11	308	ND	2018	July	1955	worried
PHND-12	309	ND	2018	July	2010	happy
PHND-13	310	ND	2018	July	2015	happy
PHND-14	311	ND	2018	July	2025	angry, thirsty
PHND-15	312	ND	2018	July	2035	happy
PHND-16	313	ND	2018	July	2048	satisfied
PHND-17	314	ND	2018	July	2055	worried
PHND-18	315	ND	2018	July	2110	sick
PHND-19	316	ND	2018	July	2115	satisfied
PHND-20	317	ND	2018	July	2135	worried
phnd-01	1	ND	2018	August	745	well
phnd-02	2	ND	2018	August	800	hungry
phnd-03	3	ND	2018	August	813	hungry
phnd-04	4	ND	2018	August	819	hungry
phnd-05	5	ND	2018	August	830	well
phnd-06	6	ND	2018	August	843	hungry
phnd-07	7	ND	2018	August	857	worried
phnd-08	8	ND	2018	August	910	NA
phnd-09	9	ND	2018	August	923	happy
phnd-10	10	ND	2018	August	930	sick
phnd-11	11	ND	2018	August	942	worried
phnd-12	12	ND	2018	August	951	NA
phnd-13	13	ND	2018	August	1000	NA
phnd-14	14	ND	2018	August	1012	hungry
phnd-15	15	ND	2018	August	1020	satisfied
phnd-16	16	ND	2018	August	1033	NA
phnd-17	17	ND	2018	August	1041	well
phnd-18	18	ND	2018	August	1055	Hungry
phnd-19	19	ND	2018	August	1109	happy, hungry
phnd-20	20	ND	2018	August	1121	NA
phnd-01	21	ND	2018	August	1600	worried
phnd-02	22	ND	2018	August	1612	sick
phnd-03	23	ND	2018	August	1620	well
phnd-04	24	ND	2018	August	1629	NA
phnd-05	25	ND	2018	August	1630	satisfied
phnd-06	26	ND	2018	August	1641	NA
phnd-07	27	ND	2018	August	1648	well
phnd-08	28	ND	2018	August	1700	NA
phnd-09	29	ND	2018	August	1711	happy
phnd-10	30	ND	2018	August	1720	satisfied
phnd-11	31	ND	2018	August	1735	well
phnd-12	32	ND	2018	August	1750	NA
phnd-13	33	ND	2018	August	1800	well
phnd-14	34	ND	2018	August	1809	satisfied
phnd-15	35	ND	2018	August	1820	NA
phnd-16	36	ND	2018	August	1831	well
phnd-17	37	ND	2018	August	1840	well
phnd-18	38	ND	2018	August	1853	NA
phnd-19	39	ND	2018	August	1903	worried
phnd-20	40	ND	2018	August	1912	NA
phnd-01	41	ND	2018	August	750	NA
phnd-02	42	ND	2018	August	800	well
phnd-03	43	ND	2018	August	812	worried
phnd-04	44	ND	2018	August	823	hungry
phnd-05	45	ND	2018	August	834	NA
phnd-06	46	ND	2018	August	845	satisfied
phnd-07	47	ND	2018	August	900	worried
phnd-08	48	ND	2018	August	913	hungry
phnd-09	49	ND	2018	August	928	well
phnd-10	50	ND	2018	August	940	NA
phnd-11	51	ND	2018	August	951	well
phnd-12	52	ND	2018	August	1000	satisfied
phnd-13	53	ND	2018	August	1013	NA
phnd-14	54	ND	2018	August	1030	well
phnd-15	55	ND	2018	August	1045	NA
phnd-16	56	ND	2018	August	1100	well
phnd-17	57	ND	2018	August	1113	NA
phnd-18	58	ND	2018	August	1125	NA
phnd-19	59	ND	2018	August	1139	well
phnd-20	60	ND	2018	August	1155	NA
phnd-01	61	ND	2018	August	1700	well
phnd-02	62	ND	2018	August	1710	NA
phnd-03	63	ND	2018	August	1721	well
phnd-04	64	ND	2018	August	1729	worried
phnd-05	65	ND	2018	August	1741	satisfied
phnd-06	66	ND	2018	August	1753	NA
phnd-07	67	ND	2018	August	1800	smiling
phnd-08	68	ND	2018	August	1811	well
phnd-09	69	ND	2018	August	1825	hungry
phnd-10	70	ND	2018	August	1837	NA
phnd-11	71	ND	2018	August	1850	smiling
phnd-12	72	ND	2018	August	1905	NA
phnd-13	73	ND	2018	August	1920	hungry
phnd-14	74	ND	2018	August	1933	satisfied
phnd-15	75	ND	2018	August	1945	hungry
phnd-16	76	ND	2018	August	1958	NA
phnd-17	77	ND	2018	August	2010	hungry
phnd-18	78	ND	2018	August	2025	worried
phnd-19	79	ND	2018	August	2036	NA
phnd-20	80	ND	2018	August	2048	NA
phnd-01	81	ND	2018	August	750	well
phnd-02	82	ND	2018	August	801	NA
phnd-03	83	ND	2018	August	813	hungry
phnd-04	84	ND	2018	August	827	well
phnd-05	85	ND	2018	August	840	hungry
phnd-06	86	ND	2018	August	853	worried
phnd-07	87	ND	2018	August	902	hungry
phnd-08	88	ND	2018	August	913	NA
phnd-09	89	ND	2018	August	926	smiling
phnd-10	90	ND	2018	August	937	well
phnd-11	91	ND	2018	August	950	worried
phnd-12	92	ND	2018	August	1004	well
phnd-13	93	ND	2018	August	1015	hungry
phnd-14	94	ND	2018	August	1027	well
phnd-15	95	ND	2018	August	1040	NA
phnd-16	96	ND	2018	August	1051	NA
phnd-17	97	ND	2018	August	1104	satisfied
phnd-18	98	ND	2018	August	1115	NA
phnd-19	99	ND	2018	August	1132	well
phnd-20	100	ND	2018	August	1145	hungry
phnd-01	101	ND	2018	August	1645	hungry
phnd-02	102	ND	2018	August	1700	happy
phnd-03	103	ND	2018	August	1710	satisfied
phnd-04	104	ND	2018	August	1723	well
phnd-05	105	ND	2018	August	1734	well
phnd-06	106	ND	2018	August	1744	hungry
phnd-07	107	ND	2018	August	1759	happy
phnd-08	108	ND	2018	August	1810	NA
phnd-09	109	ND	2018	August	1819	well
phnd-10	110	ND	2018	August	1833	worried
phnd-11	111	ND	2018	August	1845	hungry
phnd-12	112	ND	2018	August	1858	worried
phnd-13	113	ND	2018	August	1910	hungry
phnd-14	114	ND	2018	August	1922	hungry
phnd-15	115	ND	2018	August	1935	NA
phnd-16	116	ND	2018	August	1949	well
phnd-17	117	ND	2018	August	2000	worried
phnd-18	118	ND	2018	August	2013	NA
phnd-19	119	ND	2018	August	2025	satisfied
phnd-20	120	ND	2018	August	2039	hungry
phnd-01	121	ND	2018	August	730	well
phnd-02	122	ND	2018	August	745	hungry
phnd-03	123	ND	2018	August	759	worried
phnd-04	124	ND	2018	August	811	well
phnd-05	125	ND	2018	August	824	NA
phnd-06	126	ND	2018	August	836	hungry
phnd-07	127	ND	2018	August	848	well
phnd-08	128	ND	2018	August	859	hungry
phnd-09	129	ND	2018	August	911	NA
phnd-10	130	ND	2018	August	923	scared
phnd-11	131	ND	2018	August	930	well
phnd-12	132	ND	2018	August	949	NA
phnd-13	133	ND	2018	August	1000	well
phnd-14	134	ND	2018	August	1005	NA
phnd-15	135	ND	2018	August	1015	well
phnd-16	136	ND	2018	August	1028	hungry
phnd-17	137	ND	2018	August	1039	well
phnd-18	138	ND	2018	August	1051	NA
phnd-19	139	ND	2018	August	1105	NA
phnd-20	140	ND	2018	August	1119	NA
phnd-01	141	ND	2018	August	1700	happy
phnd-02	142	ND	2018	August	1711	well
phnd-03	143	ND	2018	August	1723	NA
phnd-04	144	ND	2018	August	1735	happy
phnd-05	145	ND	2018	August	1748	well
phnd-06	146	ND	2018	August	1800	well
phnd-07	147	ND	2018	August	1812	worried
phnd-08	148	ND	2018	August	1825	well
phnd-09	149	ND	2018	August	1838	NA
phnd-10	150	ND	2018	August	1849	worried
phnd-11	151	ND	2018	August	1901	worried
phnd-12	152	ND	2018	August	1913	well
phnd-13	153	ND	2018	August	1924	well
phnd-14	154	ND	2018	August	1937	well
phnd-15	155	ND	2018	August	1949	NA
phnd-16	156	ND	2018	August	1959	hungry
phnd-17	157	ND	2018	August	2010	well
phnd-18	158	ND	2018	August	2021	hungry
phnd-19	159	ND	2018	August	2033	worried
phnd-20	160	ND	2018	August	2046	hungry
phnd-01	161	ND	2018	August	745	well
phnd-02	162	ND	2018	August	759	worried
phnd-03	163	ND	2018	August	808	well
phnd-04	164	ND	2018	August	819	worried
phnd-05	165	ND	2018	August	831	hungry
phnd-06	166	ND	2018	August	840	well
phnd-07	167	ND	2018	August	853	satisfied
phnd-08	168	ND	2018	August	903	NA
phnd-09	169	ND	2018	August	912	well
phnd-10	170	ND	2018	August	925	hungry
phnd-11	171	ND	2018	August	936	worried
phnd-12	172	ND	2018	August	946	happy
phnd-13	173	ND	2018	August	958	NA
phnd-14	174	ND	2018	August	1009	NA
phnd-15	175	ND	2018	August	1021	well
phnd-16	176	ND	2018	August	1030	happy
phnd-17	177	ND	2018	August	1043	NA
phnd-18	178	ND	2018	August	1055	smiling
phnd-19	179	ND	2018	August	1107	well
phnd-20	180	ND	2018	August	1120	well
phnd-01	181	ND	2018	August	1700	well
phnd-02	182	ND	2018	August	1710	worried
phnd-03	183	ND	2018	August	1723	smiling
phnd-04	184	ND	2018	August	1734	well
phnd-05	185	ND	2018	August	1744	well
phnd-06	186	ND	2018	August	1759	worried
phnd-07	187	ND	2018	August	1810	worried
phnd-08	188	ND	2018	August	1819	NA
phnd-09	189	ND	2018	August	1833	worried
phnd-10	190	ND	2018	August	1845	hungry
phnd-11	191	ND	2018	August	1858	well
phnd-12	192	ND	2018	August	1910	happy
phnd-13	193	ND	2018	August	1922	satisfied
phnd-14	194	ND	2018	August	1935	well
phnd-15	195	ND	2018	August	1949	well
phnd-16	196	ND	2018	August	2000	hungry
phnd-17	197	ND	2018	August	2013	well
phnd-18	198	ND	2018	August	2025	hungry
phnd-19	199	ND	2018	August	2039	NA
phnd-20	200	ND	2018	August	2051	NA
phnd-01	201	ND	2018	August	740	hungry
phnd-02	202	ND	2018	August	753	worried
phnd-03	203	ND	2018	August	801	worried
phnd-04	204	ND	2018	August	813	NA
phnd-05	205	ND	2018	August	839	hungry
phnd-06	206	ND	2018	August	850	worried
phnd-07	207	ND	2018	August	901	smiling
phnd-08	208	ND	2018	August	913	NA
phnd-09	209	ND	2018	August	926	NA
phnd-10	210	ND	2018	August	939	worried
phnd-11	211	ND	2018	August	953	satisfied
phnd-12	212	ND	2018	August	1002	well
phnd-13	213	ND	2018	August	1015	NA
phnd-14	214	ND	2018	August	1027	satisfied
phnd-15	215	ND	2018	August	1040	happy
phnd-16	216	ND	2018	August	1051	well
phnd-17	217	ND	2018	August	1105	hungry
phnd-18	218	ND	2018	August	1117	satisfied
phnd-19	219	ND	2018	August	1130	NA
phnd-20	220	ND	2018	August	1144	well
phnd-01	221	ND	2018	August	1645	worried
phnd-02	222	ND	2018	August	1700	sick
phnd-03	223	ND	2018	August	1710	well
phnd-04	224	ND	2018	August	1724	NA
phnd-05	225	ND	2018	August	1735	satisfied
phnd-06	226	ND	2018	August	1748	well
phnd-07	227	ND	2018	August	1759	worried
phnd-08	228	ND	2018	August	1811	worried
phnd-09	229	ND	2018	August	1820	NA
phnd-10	230	ND	2018	August	1835	satisfied
phnd-11	231	ND	2018	August	1848	worried
phnd-12	232	ND	2018	August	1900	well
phnd-13	233	ND	2018	August	1913	satisfied
phnd-14	234	ND	2018	August	1924	happy
phnd-15	235	ND	2018	August	1936	worried
phnd-16	236	ND	2018	August	1949	NA
phnd-17	237	ND	2018	August	2000	hungry
phnd-18	238	ND	2018	August	2011	worried
phnd-19	239	ND	2018	August	2025	NA
phnd-20	240	ND	2018	August	2040	NA
phnd-01	241	ND	2018	August	740	well
phnd-02	242	ND	2018	August	753	satisfied
phnd-03	243	ND	2018	August	800	hungry, tired
phnd-04	244	ND	2018	August	811	worried
phnd-05	245	ND	2018	August	823	worried
phnd-06	246	ND	2018	August	835	NA
phnd-07	247	ND	2018	August	848	hungry
phnd-08	248	ND	2018	August	900	NA
phnd-09	249	ND	2018	August	913	well
phnd-10	250	ND	2018	August	1025	worried
phnd-11	251	ND	2018	August	1036	hungry
phnd-12	252	ND	2018	August	1048	worried
phnd-13	253	ND	2018	August	1100	NA
phnd-14	254	ND	2018	August	1109	well
phnd-15	255	ND	2018	August	1125	happy
phnd-16	256	ND	2018	August	1138	worried
phnd-17	257	ND	2018	August	1149	NA
phnd-18	258	ND	2018	August	1204	NA
phnd-19	259	ND	2018	August	1217	well
phnd-20	260	ND	2018	August	1230	smiling
phnd-01	261	ND	2018	August	1600	well
phnd-02	262	ND	2018	August	1612	satisfied
phnd-03	263	ND	2018	August	1635	well
phnd-04	264	ND	2018	August	1649	well
phnd-05	265	ND	2018	August	1703	NA
phnd-06	266	ND	2018	August	1716	satisfied
phnd-07	267	ND	2018	August	1738	worried
phnd-08	268	ND	2018	August	1750	NA
phnd-09	269	ND	2018	August	1802	hungry
phnd-10	270	ND	2018	August	1817	well
phnd-11	271	ND	2018	August	1832	worried
phnd-12	272	ND	2018	August	1844	NA
phnd-13	273	ND	2018	August	1857	well
phnd-14	274	ND	2018	August	1913	satisfied
phnd-15	275	ND	2018	August	1924	worried
phnd-16	276	ND	2018	August	1936	sick
phnd-17	277	ND	2018	August	1949	worried
phnd-18	278	ND	2018	August	2000	NA
phnd-19	279	ND	2018	August	2013	NA
phnd-20	280	ND	2018	August	2027	hungry
phskd-01	1	Chittagong	2018	July	930	not good at all
phskd-02	2	Chittagong	2018	July	938	happy
phskd-03	3	Chittagong	2018	July	950	worried
phskd-04	4	Chittagong	2018	July	955	hungry
phskd-05	5	Chittagong	2018	July	1000	happy
phskd-06	6	Chittagong	2018	July	1010	happy
phskd-08	7	Chittagong	2018	July	1017	thirsty
phskd-11	8	Chittagong	2018	July	1028	NA
phskd-14	9	Chittagong	2018	July	1040	NA
phskd-17	10	Chittagong	2018	July	1130	NA
phskd-18	11	Chittagong	2018	July	1140	NA
phskd-19	12	Chittagong	2018	July	1157	NA
phskd-20	13	Chittagong	2018	July	1205	angry
phskd-01	14	Chittagong	2018	July	1745	NA
phskd-02	15	Chittagong	2018	July	1955	worried
phskd-03	16	Chittagong	2018	July	2005	sick
phskd-05	17	Chittagong	2018	July	2013	happy
phskd-06	18	Chittagong	2018	July	2020	NA
phskd-08	19	Chittagong	2018	July	2022	angry
phskd-10	20	Chittagong	2018	July	2028	angry, thirsty
phskd-12	21	Chittagong	2018	July	2037	happy
phskd-14	22	Chittagong	2018	July	2044	angry
phskd-15	23	Chittagong	2018	July	2052	worried
phskd-16	24	Chittagong	2018	July	2100	hungry
phskd-18	25	Chittagong	2018	July	2110	worried
phskd-19	26	Chittagong	2018	July	2120	happy
phskd-20	27	Chittagong	2018	July	2130	satisfied
phskd-21	28	Chittagong	2018	July	2140	hungry
phskd-01	29	Chittagong	2018	July	955	happy
phskd-02	30	Chittagong	2018	July	1010	hungry, thirsty
phskd-03	31	Chittagong	2018	July	1030	NA
phskd-07	32	Chittagong	2018	July	1042	happy
phskd-08	33	Chittagong	2018	July	1100	worried
phskd-13	34	Chittagong	2018	July	1100	happy
phskd-01	35	Chittagong	2018	July	1900	happy
phskd-04	36	Chittagong	2018	July	1910	hungry
phskd-06	37	Chittagong	2018	July	1920	happy
phskd-07	38	Chittagong	2018	July	1935	hungry
phskd-08	39	Chittagong	2018	July	1940	worried
phskd-10	40	Chittagong	2018	July	1955	worried
phskd-11	41	Chittagong	2018	July	2015	satisfied
phskd-20	42	Chittagong	2018	July	2027	sick
phskd-02	43	Chittagong	2018	July	2035	happy
phskd-13	44	Chittagong	2018	July	2043	worried
phskd-14	45	Chittagong	2018	July	2050	sick
phskd-16	46	Chittagong	2018	July	2057	hungry
phskd-17	47	Chittagong	2018	July	2105	not good at all
phskd-18	48	Chittagong	2018	July	2115	hungry
phskd-19	49	Chittagong	2018	July	2122	NA
phskd-20	50	Chittagong	2018	July	2130	happy
phskd-01	51	Chittagong	2018	July	1047	thirsty
phskd-02	52	Chittagong	2018	July	1032	satisfied
phskd-03	53	Chittagong	2018	July	1215	worried
phskd-04	54	Chittagong	2018	July	1020	sick
phskd-05	55	Chittagong	2018	July	1130	happy
phskd-06	56	Chittagong	2018	July	1135	not good at all
phskd-07	57	Chittagong	2018	July	1000	not good at all
phskd-08	58	Chittagong	2018	July	900	sick
phskd-09	59	Chittagong	2018	July	917	sick
phskd-10	60	Chittagong	2018	July	930	happy
phskd-11	61	Chittagong	2018	July	942	hungry
phskd-12	62	Chittagong	2018	July	950	happy
phskd-13	63	Chittagong	2018	July	1012	not good at all
phskd-14	64	Chittagong	2018	July	1022	worried
phskd-15	65	Chittagong	2018	July	1030	NA
phskd-15	66	Chittagong	2018	July	1030	NA
phskd-16	67	Chittagong	2018	July	1039	worried
phskd-17	68	Chittagong	2018	July	1055	NA
phskd-18	69	Chittagong	2018	July	1110	NA
phskd-01	70	Chittagong	2018	July	1805	happy
phskd-02	71	Chittagong	2018	July	1820	worried
phskd-03	72	Chittagong	2018	July	1835	hungry
phskd-04	73	Chittagong	2018	July	1842	happy
phskd-05	74	Chittagong	2018	July	1855	not good at all
phskd-06	75	Chittagong	2018	July	1910	satisfied
phskd-07	76	Chittagong	2018	July	1923	worried
phskd-08	77	Chittagong	2018	July	1930	sick
phskd-09	78	Chittagong	2018	July	1941	worried
phskd-12	79	Chittagong	2018	July	1954	happy
phskd-10	80	Chittagong	2018	July	2022	happy
phskd-11	81	Chittagong	2018	July	2030	happy
phskd-13	82	Chittagong	2018	July	2040	worried
phskd-14	83	Chittagong	2018	July	2051	happy
phskd-15	84	Chittagong	2018	July	2100	hungry
phskd-16	85	Chittagong	2018	July	2111	satisfied
phskd-17	86	Chittagong	2018	July	2119	happy
phskd-18	87	Chittagong	2018	July	2130	happy
phskd-13	88	Chittagong	2018	July	945	happy
phskd-08	89	Chittagong	2018	July	957	sick
phskd-19	90	Chittagong	2018	July	1010	hungry
phskd-22	91	Chittagong	2018	July	1021	worried
phskd-02	92	Chittagong	2018	July	1025	happy
phskd-04	93	Chittagong	2018	July	1047	hungry, thirsty
phskd-05	94	Chittagong	2018	July	1059	satisfied
phskd-06	95	Chittagong	2018	July	1107	happy
phskd-09	96	Chittagong	2018	July	1116	Hungry
phskd-10	97	Chittagong	2018	July	1127	worried
phskd-01	98	Chittagong	2018	July	1138	not good at all
phskd-11	99	Chittagong	2018	July	1144	anxious, worried
phskd-12	100	Chittagong	2018	July	1152	happy
phskd-14	101	Chittagong	2018	July	1209	happy, hungry
phskd-15	102	Chittagong	2018	July	1214	worried
phskd-16	103	Chittagong	2018	July	1220	worried
phskd-17	104	Chittagong	2018	July	1230	NA
phskd-20	105	Chittagong	2018	July	1235	satisfied
phskd-23	106	Chittagong	2018	July	1242	thirsty, hungry
phskd-24	107	Chittagong	2018	July	1255	NA
PHSKD-01	108	Chittagong	2018	July	1815	not good at all
PHSKD-03	109	Chittagong	2018	July	1821	happy
PHSKD-04	110	Chittagong	2018	July	1828	happy
PHSKD-06	111	Chittagong	2018	July	1837	hungry
phskd-07	112	Chittagong	2018	July	1842	happy
phskd-08	113	Chittagong	2018	July	1848	worried
Phskd-10	114	Chittagong	2018	July	1856	sick
phskd-11	115	Chittagong	2018	July	1911	happy, hungry
phskd-12	116	Chittagong	2018	July	1918	not good at all
phskd-13	117	Chittagong	2018	July	1928	satisfied
phskd-05	118	Chittagong	2018	July	1935	happy
phskd-14	119	Chittagong	2018	July	1950	NA
phskd-15	120	Chittagong	2018	July	2010	happy
phskd-16	121	Chittagong	2018	July	2017	happy
phskd-17	122	Chittagong	2018	July	2045	worried
phskd-18	123	Chittagong	2018	July	2050	not good at all
phskd-19	124	Chittagong	2018	July	2105	happy
phskd-20	125	Chittagong	2018	July	2126	worried
phskd-21	126	Chittagong	2018	July	2137	sick
phskd-23	127	Chittagong	2018	July	2151	happy
phskd-01	128	Chittagong	2018	July	820	sick
phskd-02	129	Chittagong	2018	July	840	happy
phskd-03	130	Chittagong	2018	July	854	thirsty
phskd-04	131	Chittagong	2018	July	910	happy
phskd-05	132	Chittagong	2018	July	917	worried
phskd-06	133	Chittagong	2018	July	930	happy
phskd-07	134	Chittagong	2018	July	942	worried
phskd-08	135	Chittagong	2018	July	949	satisfied
phskd-09	136	Chittagong	2018	July	953	worried
phskd-10	137	Chittagong	2018	July	1000	worried
phskd-11	138	Chittagong	2018	July	1009	happy
phskd-12	139	Chittagong	2018	July	1022	satisfied
phskd-13	140	Chittagong	2018	July	1035	hungry
phskd-14	141	Chittagong	2018	July	1047	not good at all
phskd-15	142	Chittagong	2018	July	1055	happy
phskd-16	143	Chittagong	2018	July	1103	hungry, thirsty
phskd-17	144	Chittagong	2018	July	1115	not good at all
phskd-18	145	Chittagong	2018	July	1128	sick
phskd-01	146	Chittagong	2018	July	1800	ill
phskd-02	147	Chittagong	2018	July	1813	happy
phskd-03	148	Chittagong	2018	July	1830	happy
phskd-04	149	Chittagong	2018	July	1845	happy
phskd-05	150	Chittagong	2018	July	1857	happy, hungry
phskd-06	151	Chittagong	2018	July	1910	happy, worried
phskd-07	152	Chittagong	2018	July	1925	sick
phskd-08	153	Chittagong	2018	July	1932	happy
phskd-09	154	Chittagong	2018	July	1941	happy
phskd-10	155	Chittagong	2018	July	1952	not good at all
phskd-11	156	Chittagong	2018	July	2000	happy
phskd-12	157	Chittagong	2018	July	2015	worried
phskd-13	158	Chittagong	2018	July	2027	satisfied
phskd-14	159	Chittagong	2018	July	2035	hungry
phskd-15	160	Chittagong	2018	July	2041	NA
phskd-16	161	Chittagong	2018	July	2050	worried
phskd-17	162	Chittagong	2018	July	2100	happy
phskd-18	163	Chittagong	2018	July	2109	hungry
phskd-19	164	Chittagong	2018	July	2115	angry
phskd-20	165	Chittagong	2018	July	2122	happy
phskd-01	166	Chittagong	2018	July	830	happy
phskd-02	167	Chittagong	2018	July	845	satisfied
phskd-03	168	Chittagong	2018	July	900	sick
phskd-04	169	Chittagong	2018	July	915	sick
phskd-05	170	Chittagong	2018	July	927	worried
phskd-06	171	Chittagong	2018	July	936	happy, anxious
phskd-07	172	Chittagong	2018	July	947	not good at all
phskd-08	173	Chittagong	2018	July	952	hungry
phskd-09	174	Chittagong	2018	July	1000	happy
phskd-10	175	Chittagong	2018	July	1011	sick
phskd-11	176	Chittagong	2018	July	1023	satisfied
phskd-12	177	Chittagong	2018	July	1044	happy
phskd-13	178	Chittagong	2018	July	1051	NA
phskd-14	179	Chittagong	2018	July	1059	happy
phskd-15	180	Chittagong	2018	July	1110	hungry, thirsty
phskd-16	181	Chittagong	2018	July	1119	worried
phskd-17	182	Chittagong	2018	July	1126	happy
phskd-18	183	Chittagong	2018	July	1135	hungry
phskd-19	184	Chittagong	2018	July	1150	happy
phskd-20	185	Chittagong	2018	July	1200	hungry
phskd-01	186	Chittagong	2018	July	1600	well
phskd-02	187	Chittagong	2018	July	1615	well
phskd-03	188	Chittagong	2018	July	1632	satisfied
phskd-04	189	Chittagong	2018	July	1645	happy
phskd-05	190	Chittagong	2018	July	1700	well
phskd-06	191	Chittagong	2018	July	1710	well
phskd-07	192	Chittagong	2018	July	1708	hungry
phskd-08	193	Chittagong	2018	July	1720	satisfied
phskd-09	194	Chittagong	2018	July	1731	smiling
phskd-10	195	Chittagong	2018	July	1740	happy
phskd-11	196	Chittagong	2018	July	1753	worried
phskd-12	197	Chittagong	2018	July	1800	well
phskd-13	198	Chittagong	2018	July	1811	worried
phskd-14	199	Chittagong	2018	July	1821	well
phskd-15	200	Chittagong	2018	July	1829	well
phskd-16	201	Chittagong	2018	July	1837	well
phskd-17	202	Chittagong	2018	July	1845	happy
phskd-18	203	Chittagong	2018	July	1900	worried
phskd-19	204	Chittagong	2018	July	1915	happy
phskd-20	205	Chittagong	2018	July	1932	satisfied
phskd-01	1	Chittagong	2018	August	800	happy
phskd-02	2	Chittagong	2018	August	815	satisfied
phskd-03	3	Chittagong	2018	August	827	well
phskd-04	4	Chittagong	2018	August	839	well
phskd-05	5	Chittagong	2018	August	852	well
phskd-06	6	Chittagong	2018	August	901	well
phskd-07	7	Chittagong	2018	August	915	worried
phskd-08	8	Chittagong	2018	August	928	well
phskd-09	9	Chittagong	2018	August	940	worried
phskd-10	10	Chittagong	2018	August	951	well
phskd-11	11	Chittagong	2018	August	1015	well
phskd-12	12	Chittagong	2018	August	1027	worried
phskd-13	13	Chittagong	2018	August	1035	happy
phskd-14	14	Chittagong	2018	August	1044	satisfied
phskd-15	15	Chittagong	2018	August	1057	worried
phskd-16	16	Chittagong	2018	August	1114	worried
phskd-17	17	Chittagong	2018	August	1125	happy
phskd-18	18	Chittagong	2018	August	1136	well
phskd-19	19	Chittagong	2018	August	1145	worried
phskd-20	20	Chittagong	2018	August	1200	NA
phskd-01	21	Chittagong	2018	August	1600	well
phskd-02	22	Chittagong	2018	August	1610	satisfied
phskd-03	23	Chittagong	2018	August	1622	well
phskd-04	24	Chittagong	2018	August	1635	worried
phskd-05	25	Chittagong	2018	August	1644	well
phskd-06	26	Chittagong	2018	August	1655	worried
phskd-07	27	Chittagong	2018	August	1703	well
phskd-08	28	Chittagong	2018	August	1715	satisfied
phskd-09	29	Chittagong	2018	August	1725	worried
phskd-10	30	Chittagong	2018	August	1738	smiling
phskd-11	31	Chittagong	2018	August	1749	worried
phskd-12	32	Chittagong	2018	August	1757	well
phskd-13	33	Chittagong	2018	August	1809	NA
phskd-14	34	Chittagong	2018	August	1821	NA
phskd-15	35	Chittagong	2018	August	1830	NA
phskd-16	36	Chittagong	2018	August	1838	smiling
phskd-17	37	Chittagong	2018	August	1853	well
phskd-18	38	Chittagong	2018	August	1900	smiling
phskd-19	39	Chittagong	2018	August	1915	NA
phskd-20	40	Chittagong	2018	August	1927	well
phskd-01	41	Chittagong	2018	August	810	well
phskd-02	42	Chittagong	2018	August	822	satisfied
phskd-03	43	Chittagong	2018	August	833	smiling
phskd-04	44	Chittagong	2018	August	845	worried
phskd-05	45	Chittagong	2018	August	854	happy
phskd-06	46	Chittagong	2018	August	909	NA
phskd-07	47	Chittagong	2018	August	921	well
phskd-08	48	Chittagong	2018	August	935	worried
phskd-09	49	Chittagong	2018	August	943	satisfied
phskd-10	50	Chittagong	2018	August	958	well
phskd-11	51	Chittagong	2018	August	1010	satisfied
phskd-12	52	Chittagong	2018	August	1023	worried
phskd-13	53	Chittagong	2018	August	1033	smiling
phskd-14	54	Chittagong	2018	August	1041	well
phskd-15	55	Chittagong	2018	August	1054	NA
phskd-16	56	Chittagong	2018	August	1108	satisfied
phskd-17	57	Chittagong	2018	August	1119	worried
phskd-18	58	Chittagong	2018	August	1131	well
phskd-19	59	Chittagong	2018	August	1145	worried
phskd-20	60	Chittagong	2018	August	1200	smiling
phskd-01	61	Chittagong	2018	August	1600	well
phskd-02	62	Chittagong	2018	August	1615	happy
phskd-03	63	Chittagong	2018	August	1627	worried
phskd-04	64	Chittagong	2018	August	1638	well
phskd-05	65	Chittagong	2018	August	1649	well
phskd-06	66	Chittagong	2018	August	1658	worried
phskd-07	67	Chittagong	2018	August	1709	NA
phskd-08	68	Chittagong	2018	August	1723	NA
phskd-09	69	Chittagong	2018	August	1733	satisfied
phskd-10	70	Chittagong	2018	August	1741	smiling
phskd-11	71	Chittagong	2018	August	1752	worried
phskd-12	72	Chittagong	2018	August	1759	well
phskd-13	73	Chittagong	2018	August	1810	worried
phskd-14	74	Chittagong	2018	August	1821	satisfied
phskd-15	75	Chittagong	2018	August	1828	well
phskd-16	76	Chittagong	2018	August	1837	NA
phskd-17	77	Chittagong	2018	August	1845	well
phskd-18	78	Chittagong	2018	August	1853	smiling
phskd-19	79	Chittagong	2018	August	1900	well
phskd-20	80	Chittagong	2018	August	1912	worried
phskd-01	81	Chittagong	2018	August	800	well
phskd-02	82	Chittagong	2018	August	812	sick
phskd-03	83	Chittagong	2018	August	820	worried
phskd-04	84	Chittagong	2018	August	835	well
phskd-05	85	Chittagong	2018	August	847	smiling
phskd-06	86	Chittagong	2018	August	859	well
phskd-07	87	Chittagong	2018	August	910	NA
phskd-08	88	Chittagong	2018	August	919	NA
phskd-09	89	Chittagong	2018	August	930	well
phskd-10	90	Chittagong	2018	August	945	happy
phskd-11	91	Chittagong	2018	August	956	NA
phskd-12	92	Chittagong	2018	August	1009	worried
phskd-13	93	Chittagong	2018	August	1021	well
phskd-14	94	Chittagong	2018	August	1033	worried
phskd-15	95	Chittagong	2018	August	1046	well
phskd-16	96	Chittagong	2018	August	1059	well
phskd-17	97	Chittagong	2018	August	1111	satisfied
phskd-18	98	Chittagong	2018	August	1123	worried
phskd-19	99	Chittagong	2018	August	1139	NA
phskd-20	100	Chittagong	2018	August	1151	satisfied
phskd-01	101	Chittagong	2018	August	1610	well
phskd-02	102	Chittagong	2018	August	1621	sick
phskd-03	103	Chittagong	2018	August	1629	worried
phskd-04	104	Chittagong	2018	August	1641	thirsty
phskd-05	105	Chittagong	2018	August	1652	well
phskd-06	106	Chittagong	2018	August	1700	happy
phskd-07	107	Chittagong	2018	August	1713	well
phskd-08	108	Chittagong	2018	August	1722	worried
phskd-09	109	Chittagong	2018	August	1731	satisfied
phskd-10	110	Chittagong	2018	August	1740	worried
phskd-11	111	Chittagong	2018	August	1753	well
phskd-12	112	Chittagong	2018	August	1809	happy
phskd-13	113	Chittagong	2018	August	1821	well
phskd-14	114	Chittagong	2018	August	1835	NA
phskd-15	115	Chittagong	2018	August	1847	NA
phskd-16	116	Chittagong	2018	August	1859	worried
phskd-17	117	Chittagong	2018	August	1910	NA
phskd-18	118	Chittagong	2018	August	1926	NA
phskd-19	119	Chittagong	2018	August	1939	well
phskd-20	120	Chittagong	2018	August	1954	worried
phskd-01	121	Chittagong	2018	August	800	NA
phskd-02	122	Chittagong	2018	August	815	well
phskd-03	123	Chittagong	2018	August	827	satisfied
phskd-04	124	Chittagong	2018	August	838	worried
phskd-05	125	Chittagong	2018	August	847	satisfied
phskd-06	126	Chittagong	2018	August	859	worried
phskd-07	127	Chittagong	2018	August	910	not good at all
phskd-08	128	Chittagong	2018	August	923	worried
phskd-09	129	Chittagong	2018	August	937	happy
phskd-10	130	Chittagong	2018	August	948	hungry
phskd-11	131	Chittagong	2018	August	1000	happy
phskd-12	132	Chittagong	2018	August	1011	well
phskd-13	133	Chittagong	2018	August	1026	NA
phskd-14	134	Chittagong	2018	August	1035	hungry, thirsty
phskd-15	135	Chittagong	2018	August	1049	worried
phskd-16	136	Chittagong	2018	August	1100	happy
phskd-17	137	Chittagong	2018	August	1115	NA
phskd-18	138	Chittagong	2018	August	1129	worried
phskd-19	139	Chittagong	2018	August	1143	well
phskd-20	140	Chittagong	2018	August	1201	worried
phskd-01	141	Chittagong	2018	August	1600	well
phskd-02	142	Chittagong	2018	August	1613	well
phskd-03	143	Chittagong	2018	August	1625	satisfied
phskd-04	144	Chittagong	2018	August	1639	worried
phskd-05	145	Chittagong	2018	August	1651	NA
phskd-06	146	Chittagong	2018	August	1706	NA
phskd-07	147	Chittagong	2018	August	1719	well
phskd-08	148	Chittagong	2018	August	1730	not good at all
phskd-09	149	Chittagong	2018	August	1745	NA
phskd-10	150	Chittagong	2018	August	1800	worried
phskd-11	151	Chittagong	2018	August	1813	happy
phskd-12	152	Chittagong	2018	August	1827	worried
phskd-13	153	Chittagong	2018	August	1839	happy
phskd-14	154	Chittagong	2018	August	1850	smiling
phskd-15	155	Chittagong	2018	August	1900	worried
phskd-16	156	Chittagong	2018	August	1912	NA
phskd-17	157	Chittagong	2018	August	1930	well
phskd-18	158	Chittagong	2018	August	1945	well
phskd-19	159	Chittagong	2018	August	1957	NA
phskd-20	160	Chittagong	2018	August	2017	well
phskd-01	161	Chittagong	2018	August	810	well
phskd-02	162	Chittagong	2018	August	822	satisfied
phskd-03	163	Chittagong	2018	August	831	worried
phskd-04	164	Chittagong	2018	August	843	well
phskd-05	165	Chittagong	2018	August	856	worried
phskd-06	166	Chittagong	2018	August	907	NA
phskd-07	167	Chittagong	2018	August	918	happy
phskd-08	168	Chittagong	2018	August	930	worried
phskd-09	169	Chittagong	2018	August	939	NA
phskd-10	170	Chittagong	2018	August	952	well
phskd-11	171	Chittagong	2018	August	1000	worried
phskd-12	172	Chittagong	2018	August	1011	worried
phskd-13	173	Chittagong	2018	August	1023	NA
phskd-14	174	Chittagong	2018	August	1033	worried
phskd-15	175	Chittagong	2018	August	1045	worried
phskd-16	176	Chittagong	2018	August	1056	happy
phskd-17	177	Chittagong	2018	August	1109	well
phskd-18	178	Chittagong	2018	August	1122	worried
phskd-19	179	Chittagong	2018	August	1133	NA
phskd-20	180	Chittagong	2018	August	1145	well
phskd-01	181	Chittagong	2018	August	1600	well
phskd-02	182	Chittagong	2018	August	1611	worried
phskd-03	183	Chittagong	2018	August	1625	anxious
phskd-04	184	Chittagong	2018	August	1639	satisfied
phskd-05	185	Chittagong	2018	August	1650	well
phskd-06	186	Chittagong	2018	August	1702	worried
phskd-07	187	Chittagong	2018	August	1715	NA
phskd-08	188	Chittagong	2018	August	1730	smiling
phskd-09	189	Chittagong	2018	August	1745	worried
phskd-10	190	Chittagong	2018	August	1800	NA
phskd-11	191	Chittagong	2018	August	1813	worried
phskd-12	192	Chittagong	2018	August	1825	well
phskd-13	193	Chittagong	2018	August	1837	hungry
phskd-14	194	Chittagong	2018	August	1850	NA
phskd-15	195	Chittagong	2018	August	1905	well
phskd-16	196	Chittagong	2018	August	1920	happy
phskd-17	197	Chittagong	2018	August	1933	satisfied
phskd-18	198	Chittagong	2018	August	1945	well
phskd-19	199	Chittagong	2018	August	2000	NA
phskd-20	200	Chittagong	2018	August	2017	happy
phskd-01	201	Chittagong	2018	August	800	satisfied
phskd-02	202	Chittagong	2018	August	811	worried
phskd-03	203	Chittagong	2018	August	823	well
phskd-04	204	Chittagong	2018	August	835	well
phskd-05	205	Chittagong	2018	August	844	worried
phskd-06	206	Chittagong	2018	August	859	happy
phskd-07	207	Chittagong	2018	August	913	well
phskd-08	208	Chittagong	2018	August	923	worried
phskd-09	209	Chittagong	2018	August	934	NA
phskd-10	210	Chittagong	2018	August	945	angry
phskd-11	211	Chittagong	2018	August	1000	well
phskd-12	212	Chittagong	2018	August	1012	worried
phskd-13	213	Chittagong	2018	August	1027	well
phskd-14	214	Chittagong	2018	August	1032	NA
phskd-15	215	Chittagong	2018	August	1040	worried
phskd-16	216	Chittagong	2018	August	1049	NA
phskd-17	217	Chittagong	2018	August	1102	well
phskd-18	218	Chittagong	2018	August	1113	smiling
phskd-19	219	Chittagong	2018	August	1125	worried
phskd-20	220	Chittagong	2018	August	1138	well
phskd-01	221	Chittagong	2018	August	1600	worried
phskd-02	222	Chittagong	2018	August	1615	happy
phskd-03	223	Chittagong	2018	August	1624	well
phskd-04	224	Chittagong	2018	August	1633	well
phskd-05	225	Chittagong	2018	August	1641	worried
phskd-06	226	Chittagong	2018	August	1653	NA
phskd-07	227	Chittagong	2018	August	1711	sick
phskd-08	228	Chittagong	2018	August	1722	satisfied
phskd-09	229	Chittagong	2018	August	1735	well
phskd-10	230	Chittagong	2018	August	1746	NA
phskd-11	231	Chittagong	2018	August	1757	NA
phskd-12	232	Chittagong	2018	August	1809	worried
phskd-13	233	Chittagong	2018	August	1825	hungry
phskd-14	234	Chittagong	2018	August	1837	NA
phskd-15	235	Chittagong	2018	August	1849	happy
phskd-16	236	Chittagong	2018	August	1903	worried
phskd-17	237	Chittagong	2018	August	1915	worried
phskd-18	238	Chittagong	2018	August	1925	NA
phskd-19	239	Chittagong	2018	August	1938	sick
phskd-20	240	Chittagong	2018	August	1951	NA
phskd-01	241	Chittagong	2018	August	801	happy
phskd-02	242	Chittagong	2018	August	811	satisfied
phskd-03	243	Chittagong	2018	August	823	well
phskd-04	244	Chittagong	2018	August	835	NA
phskd-05	245	Chittagong	2018	August	844	well
phskd-06	246	Chittagong	2018	August	859	happy
phskd-07	247	Chittagong	2018	August	913	NA
phskd-08	248	Chittagong	2018	August	923	worried
phskd-09	249	Chittagong	2018	August	934	worried
phskd-10	250	Chittagong	2018	August	945	well
phskd-11	251	Chittagong	2018	August	1000	worried
phskd-12	252	Chittagong	2018	August	1012	well
phskd-13	253	Chittagong	2018	August	1027	worried
phskd-14	254	Chittagong	2018	August	1032	NA
phskd-15	255	Chittagong	2018	August	1040	NA
phskd-16	256	Chittagong	2018	August	1049	worried
phskd-17	257	Chittagong	2018	August	1102	worried
phskd-18	258	Chittagong	2018	August	1113	NA
phskd-19	259	Chittagong	2018	August	1125	NA
phskd-20	260	Chittagong	2018	August	1138	well
phskd-01	261	Chittagong	2018	August	1600	well
phskd-02	262	Chittagong	2018	August	1611	NA
phskd-03	263	Chittagong	2018	August	1623	worried
phskd-04	264	Chittagong	2018	August	1634	anxious
phskd-05	265	Chittagong	2018	August	1645	well
phskd-06	266	Chittagong	2018	August	1657	happy
phskd-07	267	Chittagong	2018	August	1709	NA
phskd-08	268	Chittagong	2018	August	1721	worried
phskd-09	269	Chittagong	2018	August	1733	smiling
phskd-10	270	Chittagong	2018	August	1745	NA
phskd-11	271	Chittagong	2018	August	1758	well
phskd-12	272	Chittagong	2018	August	1809	NA
phskd-13	273	Chittagong	2018	August	1824	smiling
phskd-14	274	Chittagong	2018	August	1836	NA
phskd-15	275	Chittagong	2018	August	1850	well
phskd-16	276	Chittagong	2018	August	1903	well
phskd-17	277	Chittagong	2018	August	1917	NA
phskd-18	278	Chittagong	2018	August	1930	worried
phskd-19	279	Chittagong	2018	August	1945	NA
phskd-20	280	Chittagong	2018	August	2002	well
